# Supplementary material for: Malignant pleural effusion facilitates the establishment and maintenance of tumor organoid biobank with multiple patient-derived lung tumor cell sources
Source: Exp Hematol Oncol. 2024 Nov 15;13:115. doi: 10.1186/s40164-024-00581-9 (PMC11566167; doi:10.1186/s40164-024-00581-9)
Supplement: Supplementary file 1 — Supplementary Material 1 [file 40164_2024_581_MOESM1_ESM.xlsx]

## Sheet: Sheet 1
Accession	Gene Name	Protein.Names	description	p_value	ratio
Q9P2S5	WRAP73	WRP73_HUMAN	WD repeat-containing protein WRAP73 (WD repeat-containing protein 8) (WD repeat-containing protein antisense to TP73 gene)	1.01763e-06	0.00197063
O14602	EIF1AY	IF1AY_HUMAN	Eukaryotic translation initiation factor 1A, Y-chromosomal (eIF-1A Y isoform) (eIF1A Y isoform) (Eukaryotic translation initiation factor 4C) (eIF-4C)	0.000944691	0.00451183
Q5TZF3	ANKRD45	ANR45_HUMAN	Ankyrin repeat domain-containing protein 45	6.5987e-06	0.00567976
P0DJI8	SAA1	SAA1_HUMAN	Serum amyloid A-1 protein (SAA) [Cleaved into: Amyloid protein A (Amyloid fibril protein AA); Serum amyloid protein A(2-104); Serum amyloid protein A(3-104); Serum amyloid protein A(2-103); Serum amyloid protein A(2-102); Serum amyloid protein A(4-101)]	1.97956e-06	0.00905687
Q96JA1	LRIG1	LRIG1_HUMAN	Leucine-rich repeats and immunoglobulin-like domains protein 1 (LIG-1)	0.000474369	0.0131438
B5MCY1	TDRD15	TDR15_HUMAN	Tudor domain-containing protein 15	3.85368e-05	0.019402
Q8IWL1	SFTPA2	SFPA2_HUMAN	Pulmonary surfactant-associated protein A2 (PSP-A) (PSPA) (SP-A) (SP-A2) (35 kDa pulmonary surfactant-associated protein) (Alveolar proteinosis protein) (Collectin-5)	0.000151	0.0200072
Q12931	TRAP1	TRAP1_HUMAN	Heat shock protein 75 kDa, mitochondrial (HSP 75) (TNFR-associated protein 1) (Tumor necrosis factor type 1 receptor-associated protein) (TRAP-1)	1.23133e-05	0.0217449
Q9NVM9	INTS13	INT13_HUMAN	Integrator complex subunit 13 (Cell cycle regulator Mat89Bb homolog) (Germ cell tumor 1) (Protein asunder homolog) (Sarcoma antigen NY-SAR-95)	0.0166371	0.0219409
P24043	LAMA2	LAMA2_HUMAN	Laminin subunit alpha-2 (Laminin M chain) (Laminin-12 subunit alpha) (Laminin-2 subunit alpha) (Laminin-4 subunit alpha) (Merosin heavy chain)	5.51119e-10	0.0241915
Q06141	REG3A	REG3A_HUMAN	Regenerating islet-derived protein 3-alpha (REG-3-alpha) (Hepatointestinal pancreatic protein) (HIP/PAP) (Human proislet peptide) (HIP) (Pancreatitis-associated protein 1) (Regenerating islet-derived protein III-alpha) (Reg III-alpha) [Cleaved into: Regenerating islet-derived protein 3-alpha 16.5 kDa form; Regenerating islet-derived protein 3-alpha 15 kDa form]	1.02741e-07	0.0405327
Q86TH1	ADAMTSL2	ATL2_HUMAN	ADAMTS-like protein 2 (ADAMTSL-2)	0.000180339	0.0538654
Q9GZX6	IL22	IL22_HUMAN	Interleukin-22 (IL-22) (Cytokine Zcyto18) (IL-10-related T-cell-derived-inducible factor) (IL-TIF)	7.25588e-05	0.0744915
Q8N2K0	ABHD12	ABD12_HUMAN	Lysophosphatidylserine lipase ABHD12 (EC 3.1.-.-) (2-arachidonoylglycerol hydrolase ABHD12) (Abhydrolase domain-containing protein 12) (hABHD12) (Monoacylglycerol lipase ABHD12) (EC 3.1.1.23) (Oxidized phosphatidylserine lipase ABHD12) (EC 3.1.-.-)	6.78711e-06	0.114143
P02741	CRP	CRP_HUMAN	C-reactive protein [Cleaved into: C-reactive protein(1-205)]	3.44151e-06	0.13314
P26022	PTX3	PTX3_HUMAN	Pentraxin-related protein PTX3 (Pentaxin-related protein PTX3) (Tumor necrosis factor alpha-induced protein 5) (TNF alpha-induced protein 5) (Tumor necrosis factor-inducible gene 14 protein) (TSG-14)	0.0026966	0.143855
P82970	HMGN5	HMGN5_HUMAN	High mobility group nucleosome-binding domain-containing protein 5 (Nucleosome-binding protein 1)	0.000324819	0.145441
Q13322	GRB10	GRB10_HUMAN	Growth factor receptor-bound protein 10 (GRB10 adapter protein) (Insulin receptor-binding protein Grb-IR)	0.00516474	0.15444
Q5D862	FLG2	FILA2_HUMAN	Filaggrin-2 (FLG-2) (Intermediate filament-associated and psoriasis-susceptibility protein) (Ifapsoriasin)	0.0326109	0.178539
Q9BSJ8	ESYT1	ESYT1_HUMAN	Extended synaptotagmin-1 (E-Syt1) (Membrane-bound C2 domain-containing protein)	0.0071641	0.179929
Q96DR5	BPIFA2	BPIA2_HUMAN	BPI fold-containing family A member 2 (Parotid secretory protein) (PSP) (Short palate, lung and nasal epithelium carcinoma-associated protein 2)	0.0157976	0.195952
Q96PL1	SCGB3A2	SG3A2_HUMAN	Secretoglobin family 3A member 2 (Pneumo secretory protein 1) (PnSP-1) (Uteroglobin-related protein 1)	0.000359299	0.200072
P01715	IGLV3-1	LV301_HUMAN	Immunoglobulin lambda variable 3-1 (Ig lambda chain V-IV region Bau) (Ig lambda chain V-IV region MOL) (Ig lambda chain V-IV region X)	0.0178241	0.204984
P02795	MT2A	MT2_HUMAN	Metallothionein-2 (MT-2) (Metallothionein-2A) (Metallothionein-II) (MT-II)	0.000720059	0.209991
Q07507	DPT	DERM_HUMAN	Dermatopontin (Tyrosine-rich acidic matrix protein) (TRAMP)	0.044362	0.263403
Q96NK8	NEUROD6	NDF6_HUMAN	Neurogenic differentiation factor 6 (NeuroD6) (Class A basic helix-loop-helix protein 2) (bHLHa2) (Protein atonal homolog 2)	0.000418973	0.298048
Q13201	MMRN1	MMRN1_HUMAN	Multimerin-1 (EMILIN-4) (Elastin microfibril interface located protein 4) (Elastin microfibril interfacer 4) (Endothelial cell multimerin) [Cleaved into: Platelet glycoprotein Ia*; 155 kDa platelet multimerin (p-155) (p155)]	0.000510027	0.351591
Q9HCB6	SPON1	SPON1_HUMAN	Spondin-1 (F-spondin) (Vascular smooth muscle cell growth-promoting factor)	0.0327585	0.35853
P01767	IGHV3-53	HV353_HUMAN	Immunoglobulin heavy variable 3-53 (Ig heavy chain V-III region BUT)	1.15897e-05	0.363179
Q9H8L6	MMRN2	MMRN2_HUMAN	Multimerin-2 (EMILIN-3) (Elastin microfibril interface located protein 3) (Elastin microfibril interfacer 3) (EndoGlyx-1 p125/p140 subunit)	0.0239339	0.363422
Q9NRV9	HEBP1	HEBP1_HUMAN	Heme-binding protein 1 (p22HBP)	0.0301698	0.365875
O43149	ZZEF1	ZZEF1_HUMAN	Zinc finger ZZ-type and EF-hand domain-containing protein 1	0.000131058	0.376658
Q9UJJ9	GNPTG	GNPTG_HUMAN	N-acetylglucosamine-1-phosphotransferase subunit gamma (GlcNAc-1-phosphotransferase subunit gamma) (UDP-N-acetylglucosamine-1-phosphotransferase subunit gamma)	0.033129	0.378812
A0A0J9YXX1	IGHV5-10-1	HV5X1_HUMAN	Immunoglobulin heavy variable 5-10-1	0.0036124	0.380895
A0A0A0MRZ9	IGLV5-52	LV552_HUMAN	Immunoglobulin lambda variable 5-52	0.0360688	0.385605
Q00537	CDK17	CDK17_HUMAN	Cyclin-dependent kinase 17 (EC 2.7.11.22) (Cell division protein kinase 17) (PCTAIRE-motif protein kinase 2) (Serine/threonine-protein kinase PCTAIRE-2)	0.00153758	0.40097
P24592	IGFBP6	IBP6_HUMAN	Insulin-like growth factor-binding protein 6 (IBP-6) (IGF-binding protein 6) (IGFBP-6)	0.000148351	0.433311
P01876	IGHA1	IGHA1_HUMAN	Immunoglobulin heavy constant alpha 1 (Ig alpha-1 chain C region) (Ig alpha-1 chain C region BUR) (Ig alpha-1 chain C region TRO)	4.91755e-05	0.465395
P01718	IGLV3-27	LV327_HUMAN	Immunoglobulin lambda variable 3-27 (Ig lambda chain V-IV region Kern)	0.0134084	0.474075
Q8IVF5	TIAM2	TIAM2_HUMAN	Rho guanine nucleotide exchange factor TIAM2 (SIF and TIAM1-like exchange factor) (T-lymphoma invasion and metastasis-inducing protein 2) (TIAM-2)	0.000486642	0.479929
P15814	IGLL1	IGLL1_HUMAN	Immunoglobulin lambda-like polypeptide 1 (CD179 antigen-like family member B) (Ig lambda-5) (Immunoglobulin omega polypeptide) (Immunoglobulin-related protein 14.1) (CD antigen CD179b)	0.000282377	0.480247
Q96IY4	CPB2	CBPB2_HUMAN	Carboxypeptidase B2 (EC 3.4.17.20) (Carboxypeptidase U) (CPU) (Plasma carboxypeptidase B) (pCPB) (Thrombin-activable fibrinolysis inhibitor) (TAFI)	1.87899e-07	0.482431
P01011	SERPINA3	AACT_HUMAN	Alpha-1-antichymotrypsin (ACT) (Cell growth-inhibiting gene 24/25 protein) (Serpin A3) [Cleaved into: Alpha-1-antichymotrypsin His-Pro-less]	5.02171e-06	0.488934
Q6P5X7	TMEM71	TMM71_HUMAN	Transmembrane protein 71	0.000138745	0.492727
A0A0A0MT36	IGKV6D-21	KVD21_HUMAN	Immunoglobulin kappa variable 6D-21	4.37216e-05	0.506951
A0A075B6K4	IGLV3-10	LV310_HUMAN	Immunoglobulin lambda variable 3-10	5.13085e-05	0.507191
Q76LX8	ADAMTS13	ATS13_HUMAN	A disintegrin and metalloproteinase with thrombospondin motifs 13 (ADAM-TS 13) (ADAM-TS13) (ADAMTS-13) (EC 3.4.24.87) (von Willebrand factor-cleaving protease) (vWF-CP) (vWF-cleaving protease)	0.00266083	0.515738
A0A075B6I4	IGLV10-54	LVX54_HUMAN	Immunoglobulin lambda variable 10-54	0.00276315	0.521648
P09172	DBH	DOPO_HUMAN	Dopamine beta-hydroxylase (EC 1.14.17.1) (Dopamine beta-monooxygenase) [Cleaved into: Soluble dopamine beta-hydroxylase]	0.000163262	0.521733
P01033	TIMP1	TIMP1_HUMAN	Metalloproteinase inhibitor 1 (Erythroid-potentiating activity) (EPA) (Fibroblast collagenase inhibitor) (Collagenase inhibitor) (Tissue inhibitor of metalloproteinases 1) (TIMP-1)	1.39221e-05	0.522649
Q9NZP8	C1RL	C1RL_HUMAN	Complement C1r subcomponent-like protein (C1r-LP) (C1r-like protein) (EC 3.4.21.-) (C1r-like serine protease analog protein) (CLSPa)	3.27235e-05	0.52534
P00740	F9	FA9_HUMAN	Coagulation factor IX (EC 3.4.21.22) (Christmas factor) (Plasma thromboplastin component) (PTC) [Cleaved into: Coagulation factor IXa light chain; Coagulation factor IXa heavy chain]	5.54999e-05	0.525793
P02763	ORM1	A1AG1_HUMAN	Alpha-1-acid glycoprotein 1 (AGP 1) (Orosomucoid-1) (OMD 1)	3.66577e-05	0.525884
P12259	F5	FA5_HUMAN	Coagulation factor V (Activated protein C cofactor) (Proaccelerin, labile factor) [Cleaved into: Coagulation factor V heavy chain; Coagulation factor V light chain]	0.000208679	0.540994
P08294	SOD3	SODE_HUMAN	Extracellular superoxide dismutase [Cu-Zn] (EC-SOD) (EC 1.15.1.1)	9.2868e-07	0.544079
P0C221	CCDC175	CC175_HUMAN	Coiled-coil domain-containing protein 175	0.00110035	0.563506
P08519	LPA	APOA_HUMAN	Apolipoprotein(a) (Apo(a)) (Lp(a)) (EC 3.4.21.-)	0.000367136	0.567658
O15090	ZNF536	ZN536_HUMAN	Zinc finger protein 536	0.000138736	0.571861
P00488	F13A1	F13A_HUMAN	Coagulation factor XIII A chain (Coagulation factor XIIIa) (EC 2.3.2.13) (Protein-glutamine gamma-glutamyltransferase A chain) (Transglutaminase A chain)	0.000997894	0.573428
P20774	OGN	MIME_HUMAN	Mimecan (Osteoglycin) (Osteoinductive factor) (OIF)	0.000163807	0.573814
P02671	FGA	FIBA_HUMAN	Fibrinogen alpha chain [Cleaved into: Fibrinopeptide A; Fibrinogen alpha chain]	1.9614e-05	0.578061
Q06033	ITIH3	ITIH3_HUMAN	Inter-alpha-trypsin inhibitor heavy chain H3 (ITI heavy chain H3) (ITI-HC3) (Inter-alpha-inhibitor heavy chain 3) (Serum-derived hyaluronan-associated protein) (SHAP)	4.56217e-05	0.581916
P00751	CFB	CFAB_HUMAN	Complement factor B (EC 3.4.21.47) (C3/C5 convertase) (Glycine-rich beta glycoprotein) (GBG) (PBF2) (Properdin factor B) [Cleaved into: Complement factor B Ba fragment; Complement factor B Bb fragment]	5.67883e-07	0.583539
Q9NVR2	INTS10	INT10_HUMAN	Integrator complex subunit 10 (Int10)	0.00548602	0.586949
P02760	AMBP	AMBP_HUMAN	Protein AMBP (Protein HC) [Cleaved into: Alpha-1-microglobulin (EC 1.6.2.-) (Alpha-1 microglycoprotein) (Complex-forming glycoprotein heterogeneous in charge); Inter-alpha-trypsin inhibitor light chain (ITI-LC) (Bikunin) (EDC1) (HI-30) (Uronic-acid-rich protein); Trypstatin]	2.49241e-06	0.589074
P19652	ORM2	A1AG2_HUMAN	Alpha-1-acid glycoprotein 2 (AGP 2) (Orosomucoid-2) (OMD 2)	8.99987e-05	0.589742
P00736	C1R	C1R_HUMAN	Complement C1r subcomponent (EC 3.4.21.41) (Complement component 1 subcomponent r) [Cleaved into: Complement C1r subcomponent heavy chain; Complement C1r subcomponent light chain]	2.65523e-06	0.590782
Q14520	HABP2	HABP2_HUMAN	Hyaluronan-binding protein 2 (EC 3.4.21.-) (Factor VII-activating protease) (Factor seven-activating protease) (FSAP) (Hepatocyte growth factor activator-like protein) (Plasma hyaluronan-binding protein) [Cleaved into: Hyaluronan-binding protein 2 50 kDa heavy chain; Hyaluronan-binding protein 2 50 kDa heavy chain alternate form; Hyaluronan-binding protein 2 27 kDa light chain; Hyaluronan-binding…	2.67886e-05	0.594591
P78563	ADARB1	RED1_HUMAN	Double-stranded RNA-specific editase 1 (EC 3.5.4.37) (RNA-editing deaminase 1) (RNA-editing enzyme 1) (dsRNA adenosine deaminase)	0.000312113	0.595133
P78539	SRPX	SRPX_HUMAN	Sushi repeat-containing protein SRPX	0.0017872	0.596285
Q9Y6R7	FCGBP	FCGBP_HUMAN	IgGFc-binding protein (Fcgamma-binding protein antigen) (FcgammaBP)	4.95779e-05	0.596682
P00734	F2	THRB_HUMAN	Prothrombin (EC 3.4.21.5) (Coagulation factor II) [Cleaved into: Activation peptide fragment 1; Activation peptide fragment 2; Thrombin light chain; Thrombin heavy chain]	9.66017e-06	0.596819
P01591	JCHAIN	IGJ_HUMAN	Immunoglobulin J chain (Joining chain of multimeric IgA and IgM)	0.000321213	0.599359
P04004	VTN	VTNC_HUMAN	Vitronectin (VN) (S-protein) (Serum-spreading factor) (V75) [Cleaved into: Vitronectin V65 subunit; Vitronectin V10 subunit; Somatomedin-B]	7.892e-05	0.603974
P01880	IGHD	IGHD_HUMAN	Immunoglobulin heavy constant delta (Ig delta chain C region) (Ig delta chain C region NIG-65) (Ig delta chain C region WAH)	0.00178001	0.610283
P00747	PLG	PLMN_HUMAN	Plasminogen (EC 3.4.21.7) [Cleaved into: Plasmin heavy chain A; Activation peptide; Angiostatin; Plasmin heavy chain A, short form; Plasmin light chain B]	7.30792e-07	0.638345
P09871	C1S	C1S_HUMAN	Complement C1s subcomponent (EC 3.4.21.42) (C1 esterase) (Complement component 1 subcomponent s) [Cleaved into: Complement C1s subcomponent heavy chain; Complement C1s subcomponent light chain]	8.32206e-05	0.64735
P10643	C7	CO7_HUMAN	Complement component C7	8.43385e-07	0.652515
P01768	IGHV3-30	HV330_HUMAN	Immunoglobulin heavy variable 3-30 (Ig heavy chain V-III region BUR) (Ig heavy chain V-III region CAM) (Ig heavy chain V-III region GA) (Ig heavy chain V-III region NIE)	0.00392922	0.653689
P48740	MASP1	MASP1_HUMAN	Mannan-binding lectin serine protease 1 (EC 3.4.21.-) (Complement factor MASP-3) (Complement-activating component of Ra-reactive factor) (Mannose-binding lectin-associated serine protease 1) (MASP-1) (Mannose-binding protein-associated serine protease) (Ra-reactive factor serine protease p100) (RaRF) (Serine protease 5) [Cleaved into: Mannan-binding lectin serine protease 1 heavy chain; Mannan-bi…	4.51188e-05	0.654677
P20851	C4BPB	C4BPB_HUMAN	C4b-binding protein beta chain	0.00011591	0.659243
O43866	CD5L	CD5L_HUMAN	CD5 antigen-like (Apoptosis inhibitor expressed by macrophages) (hAIM) (CT-2) (IgM-associated peptide) (SP-alpha)	0.000296951	0.663553
P00742	F10	FA10_HUMAN	Coagulation factor X (EC 3.4.21.6) (Stuart factor) (Stuart-Prower factor) [Cleaved into: Factor X light chain; Factor X heavy chain; Activated factor Xa heavy chain]	0.0005775	0.664096
P01706	IGLV2-11	LV211_HUMAN	Immunoglobulin lambda variable 2-11 (Ig gamma lambda chain V-II region DOT) (Ig lambda chain V-II region BOH) (Ig lambda chain V-II region BUR) (Ig lambda chain V-II region NIG-58) (Ig lambda chain V-II region TRO) (Ig lambda chain V-II region WIN)	0.00685976	0.665332
Q5VU43	PDE4DIP	MYOME_HUMAN	Myomegalin (Cardiomyopathy-associated protein 2) (Phosphodiesterase 4D-interacting protein)	0.0417853	0.665456
P22105	TNXB	TENX_HUMAN	Tenascin-X (TN-X) (Hexabrachion-like protein)	0.00801277	0.665889
O43493	TGOLN2	TGON2_HUMAN	Trans-Golgi network integral membrane protein 2 (Trans-Golgi network glycoprotein 46) (TGN38 homolog) (hTGN46) (Trans-Golgi network glycoprotein 48) (hTGN48) (Trans-Golgi network glycoprotein 51) (hTGN51) (Trans-Golgi network protein 2)	0.009852	1.50572
O14786	NRP1	NRP1_HUMAN	Neuropilin-1 (Vascular endothelial cell growth factor 165 receptor) (CD antigen CD304)	0.00159964	1.51336
P02768	ALB	ALBU_HUMAN	Albumin	0.000314764	1.52489
Q9NP78	ABCB9	ABCB9_HUMAN	ABC-type oligopeptide transporter ABCB9 (EC 7.4.2.6) (ATP-binding cassette sub-family B member 9) (ATP-binding cassette transporter 9) (ABC transporter 9 protein) (hABCB9) (TAP-like protein) (TAPL)	0.00583322	1.53351
Q13093	PLA2G7	PAFA_HUMAN	Platelet-activating factor acetylhydrolase (PAF acetylhydrolase) (EC 3.1.1.47) (1-alkyl-2-acetylglycerophosphocholine esterase) (2-acetyl-1-alkylglycerophosphocholine esterase) (Group-VIIA phospholipase A2) (gVIIA-PLA2) (LDL-associated phospholipase A2) (LDL-PLA(2)) (PAF 2-acylhydrolase)	0.0322071	1.54574
P04083	ANXA1	ANXA1_HUMAN	Annexin A1 (Annexin I) (Annexin-1) (Calpactin II) (Calpactin-2) (Chromobindin-9) (Lipocortin I) (Phospholipase A2 inhibitory protein) (p35) [Cleaved into: Annexin Ac2-26]	0.0173308	1.54957
Q9H4G4	GLIPR2	GAPR1_HUMAN	Golgi-associated plant pathogenesis-related protein 1 (GAPR-1) (Golgi-associated PR-1 protein) (Glioma pathogenesis-related protein 2) (GliPR 2)	0.00248899	1.5589
Q14112	NID2	NID2_HUMAN	Nidogen-2 (NID-2) (Osteonidogen)	0.000766227	1.55988
Q12841	FSTL1	FSTL1_HUMAN	Follistatin-related protein 1 (Follistatin-like protein 1)	6.30521e-06	1.56018
A0A0C4DH24	IGKV6-21	KV621_HUMAN	Immunoglobulin kappa variable 6-21	0.00801483	1.56959
P15151	PVR	PVR_HUMAN	Poliovirus receptor (Nectin-like protein 5) (NECL-5) (CD antigen CD155)	0.0292446	1.56984
P53634	CTSC	CATC_HUMAN	Dipeptidyl peptidase 1 (EC 3.4.14.1) (Cathepsin C) (Cathepsin J) (Dipeptidyl peptidase I) (DPP-I) (DPPI) (Dipeptidyl transferase) [Cleaved into: Dipeptidyl peptidase 1 exclusion domain chain (Dipeptidyl peptidase I exclusion domain chain); Dipeptidyl peptidase 1 heavy chain (Dipeptidyl peptidase I heavy chain); Dipeptidyl peptidase 1 light chain (Dipeptidyl peptidase I light chain)]	0.00967656	1.5761
Q13740	ALCAM	CD166_HUMAN	CD166 antigen (Activated leukocyte cell adhesion molecule) (CD antigen CD166)	7.52726e-05	1.58501
P16070	CD44	CD44_HUMAN	CD44 antigen (CDw44) (Epican) (Extracellular matrix receptor III) (ECMR-III) (GP90 lymphocyte homing/adhesion receptor) (HUTCH-I) (Heparan sulfate proteoglycan) (Hermes antigen) (Hyaluronate receptor) (Phagocytic glycoprotein 1) (PGP-1) (Phagocytic glycoprotein I) (PGP-I) (CD antigen CD44)	0.0061687	1.59735
P54108	CRISP3	CRIS3_HUMAN	Cysteine-rich secretory protein 3 (CRISP-3) (Specific granule protein of 28 kDa) (SGP28)	0.00851679	1.6032
P01871	IGHM	IGHM_HUMAN	Immunoglobulin heavy constant mu (Ig mu chain C region) (Ig mu chain C region BOT) (Ig mu chain C region GAL) (Ig mu chain C region OU)	1.64486e-06	1.60919
P14625	HSP90B1	ENPL_HUMAN	Endoplasmin (94 kDa glucose-regulated protein) (GRP-94) (Heat shock protein 90 kDa beta member 1) (Tumor rejection antigen 1) (gp96 homolog)	0.0207019	1.6145
Q86W24	NLRP14	NAL14_HUMAN	NACHT, LRR and PYD domains-containing protein 14 (Nucleotide-binding oligomerization domain protein 5)	0.000793956	1.61506
P01601	IGKV1D-16	KVD16_HUMAN	Immunoglobulin kappa variable 1D-16 (Ig kappa chain V-I region HK146) (Ig kappa chain V-I region HK189)	0.0120692	1.62704
A0A0C4DH36	IGHV3-38	HV338_HUMAN	Probable non-functional immunoglobulin heavy variable 3-38	0.0064228	1.63006
Q9UEW3	MARCO	MARCO_HUMAN	Macrophage receptor MARCO (Macrophage receptor with collagenous structure) (Scavenger receptor class A member 2)	0.00138561	1.63013
P01593	IGKV1D-33	KVD33_HUMAN	Immunoglobulin kappa variable 1D-33 (Ig kappa chain V-I region AG) (Ig kappa chain V-I region Bi) (Ig kappa chain V-I region Lay) (Ig kappa chain V-I region Ni) (Ig kappa chain V-I region Rei) (Ig kappa chain V-I region Roy) (Ig kappa chain V-I region Scw) (Ig kappa chain V-I region WAT)	1.75687e-05	1.6306
P01602	IGKV1-5	KV105_HUMAN	Immunoglobulin kappa variable 1-5 (Ig kappa chain V-I region CAR) (Ig kappa chain V-I region EU) (Ig kappa chain V-I region HK102) (Ig kappa chain V-I region Kue)	0.00112706	1.6446
P01619	IGKV3-20	KV320_HUMAN	Immunoglobulin kappa variable 3-20 (Ig kappa chain V-III region B6) (Ig kappa chain V-III region GOL) (Ig kappa chain V-III region HAH) (Ig kappa chain V-III region HIC) (Ig kappa chain V-III region IARC/BL41) (Ig kappa chain V-III region NG9) (Ig kappa chain V-III region SIE) (Ig kappa chain V-III region Ti) (Ig kappa chain V-III region WOL)	0.000686416	1.67156
P39060	COL18A1	COIA1_HUMAN	Collagen alpha-1(XVIII) chain [Cleaved into: Endostatin; Non-collagenous domain 1 (NC1)]	0.000939885	1.69622
P23083	IGHV1-2	HV102_HUMAN	Immunoglobulin heavy variable 1-2 (Ig heavy chain V-I region ND) (Ig heavy chain V-I region V35)	0.00502036	1.70719
A0A0C4DH25	IGKV3D-20	KVD20_HUMAN	Immunoglobulin kappa variable 3D-20	0.00459334	1.70742
P02647	APOA1	APOA1_HUMAN	Apolipoprotein A-I (Apo-AI) (ApoA-I) (Apolipoprotein A1) [Cleaved into: Proapolipoprotein A-I (ProapoA-I); Truncated apolipoprotein A-I (Apolipoprotein A-I(1-242))]	3.44807e-06	1.71476
P06727	APOA4	APOA4_HUMAN	Apolipoprotein A-IV (Apo-AIV) (ApoA-IV) (Apolipoprotein A4)	3.71622e-06	1.72323
A0A0B4J1U7	IGHV6-1	HV601_HUMAN	Immunoglobulin heavy variable 6-1	0.000284049	1.73465
Q16270	IGFBP7	IBP7_HUMAN	Insulin-like growth factor-binding protein 7 (IBP-7) (IGF-binding protein 7) (IGFBP-7) (IGFBP-rP1) (MAC25 protein) (PGI2-stimulating factor) (Prostacyclin-stimulating factor) (Tumor-derived adhesion factor) (TAF)	0.00310563	1.7418
A0A0C4DH31	IGHV1-18	HV118_HUMAN	Immunoglobulin heavy variable 1-18	0.0039076	1.74794
P08571	CD14	CD14_HUMAN	Monocyte differentiation antigen CD14 (Myeloid cell-specific leucine-rich glycoprotein) (CD antigen CD14) [Cleaved into: Monocyte differentiation antigen CD14, urinary form; Monocyte differentiation antigen CD14, membrane-bound form]	5.42476e-05	1.74929
A0A0G2JRQ6		A0A0G2JRQ6_HUMAN	Ig-like domain-containing protein	3.95939e-05	1.76547
Q96HE7	ERO1A	ERO1A_HUMAN	ERO1-like protein alpha (ERO1-L) (ERO1-L-alpha) (EC 1.8.4.-) (Endoplasmic oxidoreductin-1-like protein) (Endoplasmic reticulum oxidoreductase alpha) (Oxidoreductin-1-L-alpha)	0.0193515	1.76635
Q14118	DAG1	DAG1_HUMAN	Dystroglycan 1 (Dystroglycan) (Dystrophin-associated glycoprotein 1) [Cleaved into: Alpha-dystroglycan (Alpha-DG); Beta-dystroglycan (Beta-DG)]	0.000904098	1.77399
P01764	IGHV3-23	HV323_HUMAN	Immunoglobulin heavy variable 3-23 (Ig heavy chain V-III region LAY) (Ig heavy chain V-III region POM) (Ig heavy chain V-III region TEI) (Ig heavy chain V-III region TIL) (Ig heavy chain V-III region TUR) (Ig heavy chain V-III region VH26) (Ig heavy chain V-III region WAS) (Ig heavy chain V-III region ZAP)	0.00153511	1.78574
A0A0C4DH72	IGKV1-6	KV106_HUMAN	Immunoglobulin kappa variable 1-6	3.10409e-05	1.80025
O15085	ARHGEF11	ARHGB_HUMAN	Rho guanine nucleotide exchange factor 11 (PDZ-RhoGEF)	0.00181246	1.81598
A0A0C4DH35	IGHV3-35	HV335_HUMAN	Probable non-functional immunoglobulin heavy variable 3-35	0.000356451	1.82091
P06312	IGKV4-1	KV401_HUMAN	Immunoglobulin kappa variable 4-1 (Ig kappa chain V-IV region B17) (Ig kappa chain V-IV region JI) (Ig kappa chain V-IV region Len) (Ig kappa chain V-IV region STH)	7.05225e-05	1.8223
P01597	IGKV1-39	KV139_HUMAN	Immunoglobulin kappa variable 1-39 (Ig kappa chain V-I region DEE) (Ig kappa chain V-I region Hau) (Ig kappa chain V-I region Mev) (Ig kappa chain V-I region OU) (Ig kappa chain V-I region Walker)	0.0135539	1.83233
Q14956	GPNMB	GPNMB_HUMAN	Transmembrane glycoprotein NMB (Hematopoietic growth factor inducible neurokinin-1 type)	0.0103558	1.88544
P02774	GC	VTDB_HUMAN	Vitamin D-binding protein (DBP) (VDB) (Gc protein-derived macrophage activating factor) (Gc-MAF) (GcMAF) (Gc-globulin) (Group-specific component) (Gc) (Vitamin D-binding protein-macrophage activating factor) (DBP-maf)	5.93291e-06	1.89586
P13987	CD59	CD59_HUMAN	CD59 glycoprotein (1F5 antigen) (20 kDa homologous restriction factor) (HRF-20) (HRF20) (MAC-inhibitory protein) (MAC-IP) (MEM43 antigen) (Membrane attack complex inhibition factor) (MACIF) (Membrane inhibitor of reactive lysis) (MIRL) (Protectin) (CD antigen CD59)	0.000123524	1.91612
Q15582	TGFBI	BGH3_HUMAN	Transforming growth factor-beta-induced protein ig-h3 (Beta ig-h3) (Kerato-epithelin) (RGD-containing collagen-associated protein) (RGD-CAP)	4.28127e-08	1.92075
P01859	IGHG2	IGHG2_HUMAN	Immunoglobulin heavy constant gamma 2 (Ig gamma-2 chain C region) (Ig gamma-2 chain C region DOT) (Ig gamma-2 chain C region TIL) (Ig gamma-2 chain C region ZIE)	0.00131126	1.92598
P61916	NPC2	NPC2_HUMAN	NPC intracellular cholesterol transporter 2 (Epididymal secretory protein E1) (Human epididymis-specific protein 1) (He1) (Niemann-Pick disease type C2 protein)	1.04942e-05	1.94017
P04211	IGLV7-43	LV743_HUMAN	Immunoglobulin lambda variable 7-43 (Ig lambda chain V region 4A)	4.29916e-05	1.94331
A0A0A0MRZ8	IGKV3D-11	KVD11_HUMAN	Immunoglobulin kappa variable 3D-11	0.00792643	1.94567
P12111	COL6A3	CO6A3_HUMAN	Collagen alpha-3(VI) chain	6.40561e-08	1.94572
A0A0B4J1Y8	IGLV9-49	LV949_HUMAN	Immunoglobulin lambda variable 9-49	0.000179722	1.95371
P01699	IGLV1-44	LV144_HUMAN	Immunoglobulin lambda variable 1-44 (Ig lambda chain V-I region MEM) (Ig lambda chain V-I region VOR)	0.00100034	1.97663
P04275	VWF	VWF_HUMAN	von Willebrand factor (vWF) [Cleaved into: von Willebrand antigen 2 (von Willebrand antigen II)]	3.83517e-05	1.98504
P17900	GM2A	SAP3_HUMAN	Ganglioside GM2 activator (Cerebroside sulfate activator protein) (GM2-AP) (Sphingolipid activator protein 3) (SAP-3) [Cleaved into: Ganglioside GM2 activator isoform short]	0.00263331	1.99295
P04179	SOD2	SODM_HUMAN	Superoxide dismutase [Mn], mitochondrial (EC 1.15.1.1)	0.000758301	2.04018
A0A0B4J1Y9	IGHV3-72	HV372_HUMAN	Immunoglobulin heavy variable 3-72	0.00157767	2.07313
P02649	APOE	APOE_HUMAN	Apolipoprotein E (Apo-E)	1.26087e-07	2.08072
P17936	IGFBP3	IBP3_HUMAN	Insulin-like growth factor-binding protein 3 (IBP-3) (IGF-binding protein 3) (IGFBP-3)	0.000361404	2.09451
Q14508	WFDC2	WFDC2_HUMAN	WAP four-disulfide core domain protein 2 (Epididymal secretory protein E4) (Major epididymis-specific protein E4) (Putative protease inhibitor WAP5)	0.00301397	2.11438
P98160	HSPG2	PGBM_HUMAN	Basement membrane-specific heparan sulfate proteoglycan core protein (HSPG) (Perlecan) (PLC) [Cleaved into: Endorepellin; LG3 peptide]	1.1232e-05	2.16042
A0A075B6I9	IGLV7-46	LV746_HUMAN	Immunoglobulin lambda variable 7-46	0.00014879	2.21391
P02452	COL1A1	CO1A1_HUMAN	Collagen alpha-1(I) chain (Alpha-1 type I collagen)	2.66701e-05	2.23447
P02461	COL3A1	CO3A1_HUMAN	Collagen alpha-1(III) chain	1.62191e-05	2.26961
P61769	B2M	B2MG_HUMAN	Beta-2-microglobulin [Cleaved into: Beta-2-microglobulin form pI 5.3]	0.000141873	2.28368
P08123	COL1A2	CO1A2_HUMAN	Collagen alpha-2(I) chain (Alpha-2 type I collagen)	1.65537e-06	2.28532
P12109	COL6A1	CO6A1_HUMAN	Collagen alpha-1(VI) chain	3.29038e-05	2.29708
P01704	IGLV2-14	LV214_HUMAN	Immunoglobulin lambda variable 2-14 (Ig lambda chain V-II region NIG-84) (Ig lambda chain V-II region TOG) (Ig lambda chain V-II region VIL)	9.43218e-06	2.30479
P07858	CTSB	CATB_HUMAN	Cathepsin B (EC 3.4.22.1) (APP secretase) (APPS) (Cathepsin B1) [Cleaved into: Cathepsin B light chain; Cathepsin B heavy chain]	0.000277789	2.32399
Q8NBS9	TXNDC5	TXND5_HUMAN	Thioredoxin domain-containing protein 5 (EC 1.8.4.-) (EC 5.3.4.1) (Endoplasmic reticulum resident protein 46) (ER protein 46) (ERp46) (Thioredoxin-like protein p46)	0.0085771	2.33809
P00390	GSR	GSHR_HUMAN	Glutathione reductase, mitochondrial (GR) (GRase) (EC 1.8.1.7)	0.00251737	2.41437
P09486	SPARC	SPRC_HUMAN	SPARC (Basement-membrane protein 40) (BM-40) (Osteonectin) (ON) (Secreted protein acidic and rich in cysteine)	1.7732e-05	2.46493
Q14767	LTBP2	LTBP2_HUMAN	Latent-transforming growth factor beta-binding protein 2 (LTBP-2)	6.89905e-05	2.47051
A0A075B6S9	IGKV1-37	KV137_HUMAN	Probable non-functional immunoglobulinn kappa variable 1-37	0.0391356	2.55688
P35442	THBS2	TSP2_HUMAN	Thrombospondin-2	6.91158e-05	2.5818
P10253	GAA	LYAG_HUMAN	Lysosomal alpha-glucosidase (EC 3.2.1.20) (Acid maltase) (Aglucosidase alfa) [Cleaved into: 76 kDa lysosomal alpha-glucosidase; 70 kDa lysosomal alpha-glucosidase]	0.00245868	2.58848
A0A0B4J2D9	IGKV1D-13	KVD13_HUMAN	Immunoglobulin kappa variable 1D-13	0.0241787	2.59362
Q30KQ8	DEFB112	DB112_HUMAN	Beta-defensin 112 (Beta-defensin 12) (DEFB-12) (Defensin, beta 112)	0.00491059	2.61156
O43175	PHGDH	SERA_HUMAN	D-3-phosphoglycerate dehydrogenase (3-PGDH) (EC 1.1.1.95) (2-oxoglutarate reductase) (EC 1.1.1.399) (Malate dehydrogenase) (EC 1.1.1.37)	0.0369093	2.63188
Q9H6X2	ANTXR1	ANTR1_HUMAN	Anthrax toxin receptor 1 (Tumor endothelial marker 8)	0.000143617	2.65013
P07686	HEXB	HEXB_HUMAN	Beta-hexosaminidase subunit beta (EC 3.2.1.52) (Beta-N-acetylhexosaminidase subunit beta) (Hexosaminidase subunit B) (Cervical cancer proto-oncogene 7 protein) (HCC-7) (N-acetyl-beta-glucosaminidase subunit beta) [Cleaved into: Beta-hexosaminidase subunit beta chain B; Beta-hexosaminidase subunit beta chain A]	0.00785552	2.79658
P02751	FN1	FINC_HUMAN	Fibronectin (FN) (Cold-insoluble globulin) (CIG) [Cleaved into: Anastellin; Ugl-Y1; Ugl-Y2; Ugl-Y3]	1.58453e-07	2.82016
P07359	GP1BA	GP1BA_HUMAN	Platelet glycoprotein Ib alpha chain (GP-Ib alpha) (GPIb-alpha) (GPIbA) (Glycoprotein Ibalpha) (Antigen CD42b-alpha) (CD antigen CD42b) [Cleaved into: Glycocalicin]	0.043957	2.83496
O60664	PLIN3	PLIN3_HUMAN	Perilipin-3 (47 kDa mannose 6-phosphate receptor-binding protein) (47 kDa MPR-binding protein) (Cargo selection protein TIP47) (Mannose-6-phosphate receptor-binding protein 1) (Placental protein 17) (PP17)	0.0368207	2.88503
P01703	IGLV1-40	LV140_HUMAN	Immunoglobulin lambda variable 1-40 (Ig lambda chain V-I region NEWM)	0.0202673	2.88753
Q08380	LGALS3BP	LG3BP_HUMAN	Galectin-3-binding protein (Basement membrane autoantigen p105) (Lectin galactoside-binding soluble 3-binding protein) (Mac-2-binding protein) (MAC2BP) (Mac-2 BP) (Tumor-associated antigen 90K)	7.17125e-08	2.92608
O75094	SLIT3	SLIT3_HUMAN	Slit homolog 3 protein (Slit-3) (Multiple epidermal growth factor-like domains protein 5) (Multiple EGF-like domains protein 5)	0.0176446	2.94425
P07602	PSAP	SAP_HUMAN	Prosaposin (Proactivator polypeptide) [Cleaved into: Saposin-A (Protein A); Saposin-B-Val; Saposin-B (Cerebroside sulfate activator) (CSAct) (Dispersin) (Sphingolipid activator protein 1) (SAP-1) (Sulfatide/GM1 activator); Saposin-C (A1 activator) (Co-beta-glucosidase) (Glucosylceramidase activator) (Sphingolipid activator protein 2) (SAP-2); Saposin-D (Component C) (Protein C)]	0.000420508	2.94772
P15291	B4GALT1	B4GT1_HUMAN	Beta-1,4-galactosyltransferase 1 (Beta-1,4-GalTase 1) (Beta4Gal-T1) (b4Gal-T1) (EC 2.4.1.-) (Beta-N-acetylglucosaminyl-glycolipid beta-1,4-galactosyltransferase) (Beta-N-acetylglucosaminylglycopeptide beta-1,4-galactosyltransferase) (EC 2.4.1.38) (Lactose synthase A protein) (EC 2.4.1.22) (N-acetyllactosamine synthase) (EC 2.4.1.90) (Nal synthase) (Neolactotriaosylceramide beta-1,4-galactosyltran…	0.000286126	2.98198
Q8IYS5	OSCAR	OSCAR_HUMAN	Osteoclast-associated immunoglobulin-like receptor (Osteoclast-associated receptor) (hOSCAR) (Polymeric immunoglobulin receptor 3) (PIgR-3) (PIgR3) (Poly-Ig receptor 3)	0.0100445	3.00534
P18065	IGFBP2	IBP2_HUMAN	Insulin-like growth factor-binding protein 2 (IBP-2) (IGF-binding protein 2) (IGFBP-2)	0.0330515	3.03019
Q9NZ53	PODXL2	PDXL2_HUMAN	Podocalyxin-like protein 2 (Endoglycan)	0.00143316	3.0339
Q9NTK5	OLA1	OLA1_HUMAN	Obg-like ATPase 1 (DNA damage-regulated overexpressed in cancer 45) (DOC45) (GTP-binding protein 9)	0.000148822	3.05141
Q9H8W5	TRIM45	TRI45_HUMAN	E3 ubiquitin-protein ligase TRIM45 (EC 2.3.2.27) (RING finger protein 99)	3.32912e-05	3.05865
O60610	DIAPH1	DIAP1_HUMAN	Protein diaphanous homolog 1 (Diaphanous-related formin-1) (DRF1)	0.000298496	3.08186
A0A0B4J2B5	IGHV3OR16-9	A0A0B4J2B5_HUMAN	Immunoglobulin heavy variable 3/OR16-9 (non-functional)	0.00014502	3.15583
P27487	DPP4	DPP4_HUMAN	Dipeptidyl peptidase 4 (EC 3.4.14.5) (ADABP) (Adenosine deaminase complexing protein 2) (ADCP-2) (Dipeptidyl peptidase IV) (DPP IV) (T-cell activation antigen CD26) (TP103) (CD antigen CD26) [Cleaved into: Dipeptidyl peptidase 4 membrane form (Dipeptidyl peptidase IV membrane form); Dipeptidyl peptidase 4 soluble form (Dipeptidyl peptidase IV soluble form)]	0.0203778	3.15719
A0A0B4J1V6	IGHV3-73	HV373_HUMAN	Immunoglobulin heavy variable 3-73	0.0122162	3.16647
Q16254	E2F4	E2F4_HUMAN	Transcription factor E2F4 (E2F-4)	4.66718e-05	3.17187
P07195	LDHB	LDHB_HUMAN	L-lactate dehydrogenase B chain (LDH-B) (EC 1.1.1.27) (LDH heart subunit) (LDH-H) (Renal carcinoma antigen NY-REN-46)	2.76564e-05	3.18597
A0A087WSX0	IGLV5-45	LV545_HUMAN	Immunoglobulin lambda variable 5-45	0.0194091	3.19117
O00391	QSOX1	QSOX1_HUMAN	Sulfhydryl oxidase 1 (hQSOX) (EC 1.8.3.2) (Quiescin Q6)	3.31284e-06	3.19517
O94985	CLSTN1	CSTN1_HUMAN	Calsyntenin-1 (Alcadein-alpha) (Alc-alpha) (Alzheimer-related cadherin-like protein) (Non-classical cadherin XB31alpha) [Cleaved into: Soluble Alc-alpha (SAlc-alpha); CTF1-alpha (C-terminal fragment 1-alpha)]	0.0120033	3.20859
Q10567	AP1B1	AP1B1_HUMAN	AP-1 complex subunit beta-1 (Adaptor protein complex AP-1 subunit beta-1) (Adaptor-related protein complex 1 subunit beta-1) (Beta-1-adaptin) (Beta-adaptin 1) (Clathrin assembly protein complex 1 beta large chain) (Golgi adaptor HA1/AP1 adaptin beta subunit)	0.0212908	3.2123
Q9UMX0	UBQLN1	UBQL1_HUMAN	Ubiquilin-1 (Protein linking IAP with cytoskeleton 1) (PLIC-1) (hPLIC-1)	1.81188e-07	3.21285
P22314	UBA1	UBA1_HUMAN	Ubiquitin-like modifier-activating enzyme 1 (EC 6.2.1.45) (Protein A1S9) (Ubiquitin-activating enzyme E1)	0.00364765	3.21684
P50991	CCT4	TCPD_HUMAN	T-complex protein 1 subunit delta (TCP-1-delta) (CCT-delta) (Stimulator of TAR RNA-binding)	0.000243119	3.21939
P10599	TXN	THIO_HUMAN	Thioredoxin (Trx) (ATL-derived factor) (ADF) (Surface-associated sulphydryl protein) (SASP) (allergen Hom s Trx)	0.000916156	3.25102
Q12907	LMAN2	LMAN2_HUMAN	Vesicular integral-membrane protein VIP36 (Glycoprotein GP36b) (Lectin mannose-binding 2) (Vesicular integral-membrane protein 36) (VIP36)	0.0187022	3.31529
P48741	HSPA7	HSP77_HUMAN	Putative heat shock 70 kDa protein 7 (Heat shock 70 kDa protein B)	8.83725e-05	3.47745
P60709	ACTB	ACTB_HUMAN	Actin, cytoplasmic 1 (EC 3.6.4.-) (Beta-actin) [Cleaved into: Actin, cytoplasmic 1, N-terminally processed]	9.5698e-06	3.47855
P07339	CTSD	CATD_HUMAN	Cathepsin D (EC 3.4.23.5) [Cleaved into: Cathepsin D light chain; Cathepsin D heavy chain]	0.000209676	3.48647
P09874	PARP1	PARP1_HUMAN	Poly [ADP-ribose] polymerase 1 (PARP-1) (EC 2.4.2.30) (ADP-ribosyltransferase diphtheria toxin-like 1) (ARTD1) (DNA ADP-ribosyltransferase PARP1) (EC 2.4.2.-) (NAD(+) ADP-ribosyltransferase 1) (ADPRT 1) (Poly[ADP-ribose] synthase 1) (Protein poly-ADP-ribosyltransferase PARP1) (EC 2.4.2.-) [Cleaved into: Poly [ADP-ribose] polymerase 1, processed C-terminus (Poly [ADP-ribose] polymerase 1, 89-kDa f…	0.0106114	3.56866
P46783	RPS10	RS10_HUMAN	Small ribosomal subunit protein eS10 (40S ribosomal protein S10)	0.00562491	3.64803
P0DP01	IGHV1-8	HV108_HUMAN	Immunoglobulin heavy variable 1-8	0.014597	3.66527
Q9BXR6	CFHR5	FHR5_HUMAN	Complement factor H-related protein 5 (FHR-5)	0.0475749	3.70304
P27797	CALR	CALR_HUMAN	Calreticulin (CRP55) (Calregulin) (Endoplasmic reticulum resident protein 60) (ERp60) (HACBP) (grp60)	0.00456522	3.75431
P49327	FASN	FAS_HUMAN	Fatty acid synthase (EC 2.3.1.85) (Type I fatty acid synthase) [Includes: [Acyl-carrier-protein] S-acetyltransferase (EC 2.3.1.38); [Acyl-carrier-protein] S-malonyltransferase (EC 2.3.1.39); 3-oxoacyl-[acyl-carrier-protein] synthase (EC 2.3.1.41); 3-oxoacyl-[acyl-carrier-protein] reductase (EC 1.1.1.100); 3-hydroxyacyl-[acyl-carrier-protein] dehydratase (EC 4.2.1.59); Enoyl-[acyl-carrier-protein]…	0.000221785	3.8166
P68032	ACTC1	ACTC_HUMAN	Actin, alpha cardiac muscle 1 (EC 3.6.4.-) (Alpha-cardiac actin) [Cleaved into: Actin, alpha cardiac muscle 1, intermediate form]	0.00422345	3.82305
Q92882	OSTF1	OSTF1_HUMAN	Osteoclast-stimulating factor 1	0.00280516	3.85517
P32119	PRDX2	PRDX2_HUMAN	Peroxiredoxin-2 (EC 1.11.1.24) (Natural killer cell-enhancing factor B) (NKEF-B) (PRP) (Thiol-specific antioxidant protein) (TSA) (Thioredoxin peroxidase 1) (Thioredoxin-dependent peroxide reductase 1) (Thioredoxin-dependent peroxiredoxin 2)	9.60194e-06	3.9142
Q15904	ATP6AP1	VAS1_HUMAN	V-type proton ATPase subunit S1 (V-ATPase subunit S1) (Protein XAP-3) (V-ATPase Ac45 subunit) (V-ATPase S1 accessory protein) (Vacuolar proton pump subunit S1)	0.0155069	3.92291
Q8IYQ7	THNSL1	THNS1_HUMAN	Threonine synthase-like 1 (TSH1)	0.0227973	3.92699
P30153	PPP2R1A	2AAA_HUMAN	Serine/threonine-protein phosphatase 2A 65 kDa regulatory subunit A alpha isoform (Medium tumor antigen-associated 61 kDa protein) (PP2A subunit A isoform PR65-alpha) (PP2A subunit A isoform R1-alpha)	0.00251668	3.93902
P63241	EIF5A	IF5A1_HUMAN	Eukaryotic translation initiation factor 5A-1 (eIF-5A-1) (eIF-5A1) (Eukaryotic initiation factor 5A isoform 1) (eIF-5A) (Rev-binding factor) (eIF-4D)	0.000457478	3.94482
Q6YHK3	CD109	CD109_HUMAN	CD109 antigen (150 kDa TGF-beta-1-binding protein) (C3 and PZP-like alpha-2-macroglobulin domain-containing protein 7) (Platelet-specific Gov antigen) (p180) (r150) (CD antigen CD109)	0.000933723	3.98477
Q562R1	ACTBL2	ACTBL_HUMAN	Beta-actin-like protein 2 (Kappa-actin)	8.56793e-06	4.02726
Q9UM07	PADI4	PADI4_HUMAN	Protein-arginine deiminase type-4 (EC 3.5.3.15) (HL-60 PAD) (Peptidylarginine deiminase IV) (Protein-arginine deiminase type IV)	6.43796e-06	4.04064
P98095	FBLN2	FBLN2_HUMAN	Fibulin-2 (FIBL-2)	0.0209526	4.07232
P28799	GRN	GRN_HUMAN	Progranulin (PGRN) (Acrogranin) (Epithelin precursor) (Glycoprotein of 88 Kda) (GP88) (Glycoprotein 88) (Granulin precursor) (PC cell-derived growth factor) (PCDGF) (Proepithelin) (PEPI) [Cleaved into: Paragranulin; Granulin-1 (Granulin G); Granulin-2 (Granulin F); Granulin-3 (Epithelin-2) (Granulin B); Granulin-4 (Epithelin-1) (Granulin A); Granulin-5 (Granulin C); Granulin-6 (Granulin D); Granu…	0.0281277	4.10305
P51512	MMP16	MMP16_HUMAN	Matrix metalloproteinase-16 (MMP-16) (EC 3.4.24.-) (MMP-X2) (Membrane-type matrix metalloproteinase 3) (MT-MMP 3) (MTMMP3) (Membrane-type-3 matrix metalloproteinase) (MT3-MMP) (MT3MMP)	0.000418538	4.18627
Q9BQI6	SLF1	SLF1_HUMAN	SMC5-SMC6 complex localization factor protein 1 (Ankyrin repeat domain-containing protein 32) (BRCT domain-containing protein 1) (Smc5/6 localization factor 1)	0.0346596	4.21607
A0A075B6I7	IGLV5-48	LV548_HUMAN	Probable non-functional immunoglobulin lambda variable 5-48	0.0307735	4.23536
P14868	DARS1	SYDC_HUMAN	Aspartate--tRNA ligase, cytoplasmic (EC 6.1.1.12) (Aspartyl-tRNA synthetase) (AspRS) (Cell proliferation-inducing gene 40 protein)	0.0261429	4.28698
P30043	BLVRB	BLVRB_HUMAN	Flavin reductase (NADPH) (FR) (EC 1.5.1.30) (Biliverdin reductase B) (BVR-B) (EC 1.3.1.24) (Biliverdin-IX beta-reductase) (Green heme-binding protein) (GHBP) (NADPH-dependent diaphorase) (NADPH-flavin reductase) (FLR)	1.87149e-05	4.2914
Q13200	PSMD2	PSMD2_HUMAN	26S proteasome non-ATPase regulatory subunit 2 (26S proteasome regulatory subunit RPN1) (26S proteasome regulatory subunit S2) (26S proteasome subunit p97) (Protein 55.11) (Tumor necrosis factor type 1 receptor-associated protein 2)	7.03073e-05	4.31724
P08670	VIM	VIME_HUMAN	Vimentin	0.0022337	4.36196
P13611	VCAN	CSPG2_HUMAN	Versican core protein (Chondroitin sulfate proteoglycan core protein 2) (Chondroitin sulfate proteoglycan 2) (Glial hyaluronate-binding protein) (GHAP) (Large fibroblast proteoglycan) (PG-M)	3.80008e-06	4.40883
P17213	BPI	BPI_HUMAN	Bactericidal permeability-increasing protein (BPI) (CAP 57)	9.14123e-05	4.41806
P07437	TUBB	TBB5_HUMAN	Tubulin beta chain (Tubulin beta-5 chain)	0.000126703	4.48258
P00918	CA2	CAH2_HUMAN	Carbonic anhydrase 2 (EC 4.2.1.1) (Carbonate dehydratase II) (Carbonic anhydrase C) (CAC) (Carbonic anhydrase II) (CA-II) (Cyanamide hydratase CA2) (EC 4.2.1.69)	0.0025218	4.50401
P68363	TUBA1B	TBA1B_HUMAN	Tubulin alpha-1B chain (EC 3.6.5.-) (Alpha-tubulin ubiquitous) (Tubulin K-alpha-1) (Tubulin alpha-ubiquitous chain) [Cleaved into: Detyrosinated tubulin alpha-1B chain]	1.51705e-06	4.57475
Q8NBJ4	GOLM1	GOLM1_HUMAN	Golgi membrane protein 1 (Golgi membrane protein GP73) (Golgi phosphoprotein 2)	0.00203298	4.58756
Q00610	CLTC	CLH1_HUMAN	Clathrin heavy chain 1 (Clathrin heavy chain on chromosome 17) (CLH-17)	4.98578e-06	4.62946
Q96CG8	CTHRC1	CTHR1_HUMAN	Collagen triple helix repeat-containing protein 1	0.00165523	4.65699
Q6P9B6	MEAK7	MEAK7_HUMAN	MTOR-associated protein MEAK7 (MEAK7) (MTOR associated protein, eak-7 homolog) (TBC/LysM-associated domain-containing protein 1) (TLD domain-containing protein 1)	0.000325542	4.65996
P55072	VCP	TERA_HUMAN	Transitional endoplasmic reticulum ATPase (TER ATPase) (EC 3.6.4.6) (15S Mg(2+)-ATPase p97 subunit) (Valosin-containing protein) (VCP)	8.70085e-06	4.70494
P19971	TYMP	TYPH_HUMAN	Thymidine phosphorylase (TP) (EC 2.4.2.4) (Gliostatin) (Platelet-derived endothelial cell growth factor) (PD-ECGF) (TdRPase)	0.000663282	4.78384
P05121	SERPINE1	PAI1_HUMAN	Plasminogen activator inhibitor 1 (PAI) (PAI-1) (Endothelial plasminogen activator inhibitor) (Serpin E1)	0.00177455	4.79405
P61158	ACTR3	ARP3_HUMAN	Actin-related protein 3 (Actin-like protein 3)	0.00350325	4.91423
Q92597	NDRG1	NDRG1_HUMAN	Protein NDRG1 (Differentiation-related gene 1 protein) (DRG-1) (N-myc downstream-regulated gene 1 protein) (Nickel-specific induction protein Cap43) (Reducing agents and tunicamycin-responsive protein) (RTP) (Rit42)	3.83821e-05	4.97311
P20908	COL5A1	CO5A1_HUMAN	Collagen alpha-1(V) chain	6.94364e-05	5.0503
P13639	EEF2	EF2_HUMAN	Elongation factor 2 (EF-2) (EC 3.6.5.-)	8.28518e-07	5.13895
P36871	PGM1	PGM1_HUMAN	Phosphoglucomutase-1 (PGM 1) (EC 5.4.2.2) (Glucose phosphomutase 1)	5.93546e-05	5.20177
P07900	HSP90AA1	HS90A_HUMAN	Heat shock protein HSP 90-alpha (EC 3.6.4.10) (Heat shock 86 kDa) (HSP 86) (HSP86) (Lipopolysaccharide-associated protein 2) (LAP-2) (LPS-associated protein 2) (Renal carcinoma antigen NY-REN-38)	6.82207e-06	5.25205
A0A075B6R9	IGKV2D-24	KVD24_HUMAN	Probable non-functional immunoglobulin kappa variable 2D-24	0.000367855	5.25373
P07996	THBS1	TSP1_HUMAN	Thrombospondin-1 (Glycoprotein G)	3.15753e-05	5.35301
P62269	RPS18	RS18_HUMAN	Small ribosomal subunit protein uS13 (40S ribosomal protein S18) (Ke-3) (Ke3)	3.88061e-05	5.38916
Q9UBQ0	VPS29	VPS29_HUMAN	Vacuolar protein sorting-associated protein 29 (hVPS29) (PEP11 homolog) (Vesicle protein sorting 29)	0.00573063	5.42327
P00915	CA1	CAH1_HUMAN	Carbonic anhydrase 1 (EC 4.2.1.1) (Carbonate dehydratase I) (Carbonic anhydrase B) (CAB) (Carbonic anhydrase I) (CA-I) (Cyanamide hydratase CA1) (EC 4.2.1.69)	5.80018e-06	5.43044
P02549	SPTA1	SPTA1_HUMAN	Spectrin alpha chain, erythrocytic 1 (Erythroid alpha-spectrin)	0.00864168	5.56618
P20160	AZU1	CAP7_HUMAN	Azurocidin (Cationic antimicrobial protein CAP37) (Heparin-binding protein) (HBP) (hHBP)	0.0101727	5.58017
O00764	PDXK	PDXK_HUMAN	Pyridoxal kinase (EC 2.7.1.35) (Pyridoxine kinase)	1.8043e-06	5.84185
P11142	HSPA8	HSP7C_HUMAN	Heat shock cognate 71 kDa protein (EC 3.6.4.10) (Heat shock 70 kDa protein 8) (Lipopolysaccharide-associated protein 1) (LAP-1) (LPS-associated protein 1)	7.17203e-06	5.8484
P62937	PPIA	PPIA_HUMAN	Peptidyl-prolyl cis-trans isomerase A (PPIase A) (EC 5.2.1.8) (Cyclophilin A) (Cyclosporin A-binding protein) (Rotamase A) [Cleaved into: Peptidyl-prolyl cis-trans isomerase A, N-terminally processed]	4.74907e-06	5.86029
Q9UL46	PSME2	PSME2_HUMAN	Proteasome activator complex subunit 2 (11S regulator complex subunit beta) (REG-beta) (Activator of multicatalytic protease subunit 2) (Proteasome activator 28 subunit beta) (PA28b) (PA28beta)	0.000311442	5.92163
P10153	RNASE2	RNAS2_HUMAN	Non-secretory ribonuclease (EC 4.6.1.18) (Eosinophil-derived neurotoxin) (RNase UpI-2) (Ribonuclease 2) (RNase 2) (Ribonuclease US)	0.00530748	6.06503
P10412	H1-4	H14_HUMAN	Histone H1.4 (Histone H1b) (Histone H1s-4)	0.00110379	6.1405
P68104	EEF1A1	EF1A1_HUMAN	Elongation factor 1-alpha 1 (EF-1-alpha-1) (EC 3.6.5.-) (Elongation factor Tu) (EF-Tu) (Eukaryotic elongation factor 1 A-1) (eEF1A-1) (Leukocyte receptor cluster member 7)	3.22972e-05	6.18003
O75874	IDH1	IDHC_HUMAN	Isocitrate dehydrogenase [NADP] cytoplasmic (IDH) (IDH1) (EC 1.1.1.42) (Cytosolic NADP-isocitrate dehydrogenase) (IDPc) (NADP(+)-specific ICDH) (Oxalosuccinate decarboxylase)	0.00102399	6.21346
P61626	LYZ	LYSC_HUMAN	Lysozyme C (EC 3.2.1.17) (1,4-beta-N-acetylmuramidase C)	0.00686775	6.55131
P11215	ITGAM	ITAM_HUMAN	Integrin alpha-M (CD11 antigen-like family member B) (CR-3 alpha chain) (Cell surface glycoprotein MAC-1 subunit alpha) (Leukocyte adhesion receptor MO1) (Neutrophil adherence receptor) (CD antigen CD11b)	0.000405949	6.60858
P47755	CAPZA2	CAZA2_HUMAN	F-actin-capping protein subunit alpha-2 (CapZ alpha-2)	0.0388696	6.63957
P05997	COL5A2	CO5A2_HUMAN	Collagen alpha-2(V) chain	0.000930153	6.71121
Q9UIA0	CYTH4	CYH4_HUMAN	Cytohesin-4 (PH, SEC7 and coiled-coil domain-containing protein 4)	0.00326086	6.72517
Q9UBB9	TFIP11	TFP11_HUMAN	Tuftelin-interacting protein 11 (Septin and tuftelin-interacting protein 1) (STIP-1)	0.00414771	6.84181
P13796	LCP1	PLSL_HUMAN	Plastin-2 (L-plastin) (LC64P) (Lymphocyte cytosolic protein 1) (LCP-1)	2.1894e-06	6.95639
Q13228	SELENBP1	SBP1_HUMAN	Methanethiol oxidase (MTO) (EC 1.8.3.4) (56 kDa selenium-binding protein) (SBP56) (SP56) (Selenium-binding protein 1)	0.0107703	6.96668
Q16658	FSCN1	FSCN1_HUMAN	Fascin (55 kDa actin-bundling protein) (Singed-like protein) (p55)	0.00234498	7.03834
P00441	SOD1	SODC_HUMAN	Superoxide dismutase [Cu-Zn] (EC 1.15.1.1) (Superoxide dismutase 1) (hSod1)	0.00181626	7.07792
P08174	CD55	DAF_HUMAN	Complement decay-accelerating factor (CD antigen CD55)	0.00481029	7.13841
P68871	HBB	HBB_HUMAN	Hemoglobin subunit beta (Beta-globin) (Hemoglobin beta chain) [Cleaved into: LVV-hemorphin-7; Spinorphin]	6.26866e-07	7.14281
P13010	XRCC5	XRCC5_HUMAN	X-ray repair cross-complementing protein 5 (EC 3.6.4.-) (86 kDa subunit of Ku antigen) (ATP-dependent DNA helicase 2 subunit 2) (ATP-dependent DNA helicase II 80 kDa subunit) (CTC box-binding factor 85 kDa subunit) (CTC85) (CTCBF) (DNA repair protein XRCC5) (Ku80) (Ku86) (Lupus Ku autoantigen protein p86) (Nuclear factor IV) (Thyroid-lupus autoantigen) (TLAA) (X-ray repair complementing defective…	4.25285e-05	7.20661
P02042	HBD	HBD_HUMAN	Hemoglobin subunit delta (Delta-globin) (Hemoglobin delta chain)	0.000549071	7.30968
P69905	HBA1	HBA_HUMAN	Hemoglobin subunit alpha (Alpha-globin) (Hemoglobin alpha chain) [Cleaved into: Hemopressin]	1.02171e-08	7.35392
P08727	KRT19	K1C19_HUMAN	Keratin, type I cytoskeletal 19 (Cytokeratin-19) (CK-19) (Keratin-19) (K19)	0.000183486	7.38491
P99999	CYCS	CYC_HUMAN	Cytochrome c	5.97674e-06	7.40533
P02545	LMNA	LMNA_HUMAN	Prelamin-A/C [Cleaved into: Lamin-A/C (70 kDa lamin) (Renal carcinoma antigen NY-REN-32)]	0.00191189	7.44834
P30520	ADSS2	PURA2_HUMAN	Adenylosuccinate synthetase isozyme 2 (AMPSase 2) (AdSS 2) (EC 6.3.4.4) (Adenylosuccinate synthetase, acidic isozyme) (Adenylosuccinate synthetase, liver isozyme) (L-type adenylosuccinate synthetase) (IMP--aspartate ligase 2)	1.1668e-05	7.61541
Q8IZ83	ALDH16A1	A16A1_HUMAN	Aldehyde dehydrogenase family 16 member A1	0.000851066	7.68977
P04040	CAT	CATA_HUMAN	Catalase (EC 1.11.1.6)	4.16018e-06	7.69126
Q9NR99	MXRA5	MXRA5_HUMAN	Matrix-remodeling-associated protein 5 (Adhesion protein with leucine-rich repeats and immunoglobulin domains related to perlecan) (Adlican)	0.000221084	7.70963
P20061	TCN1	TCO1_HUMAN	Transcobalamin-1 (TC-1) (Haptocorrin) (HC) (Protein R) (Transcobalamin I) (TC I) (TCI)	0.0115385	7.74311
P00338	LDHA	LDHA_HUMAN	L-lactate dehydrogenase A chain (LDH-A) (EC 1.1.1.27) (Cell proliferation-inducing gene 19 protein) (LDH muscle subunit) (LDH-M) (Renal carcinoma antigen NY-REN-59)	7.73511e-08	7.74481
A0A087WSZ0	IGKV1D-8	KVD08_HUMAN	Immunoglobulin kappa variable 1D-8	0.00372714	7.89058
P62249	RPS16	RS16_HUMAN	Small ribosomal subunit protein uS9 (40S ribosomal protein S16)	0.000160108	7.9033
P10586	PTPRF	PTPRF_HUMAN	Receptor-type tyrosine-protein phosphatase F (EC 3.1.3.48) (Leukocyte common antigen related) (LAR)	9.76226e-05	8.02498
Q6UX06	OLFM4	OLFM4_HUMAN	Olfactomedin-4 (OLM4) (Antiapoptotic protein GW112) (G-CSF-stimulated clone 1 protein) (hGC-1) (hOLfD)	0.000404573	8.27642
Q06830	PRDX1	PRDX1_HUMAN	Peroxiredoxin-1 (EC 1.11.1.24) (Natural killer cell-enhancing factor A) (NKEF-A) (Proliferation-associated gene protein) (PAG) (Thioredoxin peroxidase 2) (Thioredoxin-dependent peroxide reductase 2) (Thioredoxin-dependent peroxiredoxin 1)	0.000258397	8.40632
P78324	SIRPA	SHPS1_HUMAN	Tyrosine-protein phosphatase non-receptor type substrate 1 (SHP substrate 1) (SHPS-1) (Brain Ig-like molecule with tyrosine-based activation motifs) (Bit) (CD172 antigen-like family member A) (Inhibitory receptor SHPS-1) (Macrophage fusion receptor) (MyD-1 antigen) (Signal-regulatory protein alpha-1) (Sirp-alpha-1) (Signal-regulatory protein alpha-2) (Sirp-alpha-2) (Signal-regulatory protein alph…	0.0270187	8.43371
P01861	IGHG4	IGHG4_HUMAN	Immunoglobulin heavy constant gamma 4 (Ig gamma-4 chain C region)	1.72086e-06	8.46334
P04792	HSPB1	HSPB1_HUMAN	Heat shock protein beta-1 (HspB1) (28 kDa heat shock protein) (Estrogen-regulated 24 kDa protein) (Heat shock 27 kDa protein) (HSP 27) (Stress-responsive protein 27) (SRP27)	3.63397e-06	8.86229
P07737	PFN1	PROF1_HUMAN	Profilin-1 (Epididymis tissue protein Li 184a) (Profilin I)	3.96411e-07	8.88244
P15311	EZR	EZRI_HUMAN	Ezrin (Cytovillin) (Villin-2) (p81)	8.51375e-07	8.88979
P28065	PSMB9	PSB9_HUMAN	Proteasome subunit beta type-9 (EC 3.4.25.1) (Low molecular mass protein 2) (Macropain chain 7) (Multicatalytic endopeptidase complex chain 7) (Proteasome chain 7) (Proteasome subunit beta-1i) (Really interesting new gene 12 protein)	0.00523329	9.00484
Q9GZN4	PRSS22	BSSP4_HUMAN	Brain-specific serine protease 4 (BSSP-4) (EC 3.4.21.-) (Serine protease 22) (Serine protease 26) (Tryptase epsilon)	0.00783282	9.04041
Q15063	POSTN	POSTN_HUMAN	Periostin (PN) (Osteoblast-specific factor 2) (OSF-2)	5.00385e-08	9.07197
P01833	PIGR	PIGR_HUMAN	Polymeric immunoglobulin receptor (PIgR) (Poly-Ig receptor) (Hepatocellular carcinoma-associated protein TB6) [Cleaved into: Secretory component]	2.41537e-07	9.15654
P46940	IQGAP1	IQGA1_HUMAN	Ras GTPase-activating-like protein IQGAP1 (p195)	6.80993e-07	9.16237
P50395	GDI2	GDIB_HUMAN	Rab GDP dissociation inhibitor beta (Rab GDI beta) (Guanosine diphosphate dissociation inhibitor 2) (GDI-2)	0.000345566	9.46442
P40121	CAPG	CAPG_HUMAN	Macrophage-capping protein (Actin regulatory protein CAP-G)	1.6226e-07	9.59821
Q7Z7D3	VTCN1	VTCN1_HUMAN	V-set domain-containing T-cell activation inhibitor 1 (B7 homolog 4) (B7-H4) (B7h.5) (Immune costimulatory protein B7-H4) (Protein B7S1) (T-cell costimulatory molecule B7x)	1.46784e-05	9.93897
P50895	BCAM	BCAM_HUMAN	Basal cell adhesion molecule (Auberger B antigen) (B-CAM cell surface glycoprotein) (F8/G253 antigen) (Lutheran antigen) (Lutheran blood group glycoprotein) (CD antigen CD239)	0.000567667	10.0281
Q92859	NEO1	NEO1_HUMAN	Neogenin (Immunoglobulin superfamily DCC subclass member 2)	0.000609083	10.0369
P40925	MDH1	MDHC_HUMAN	Malate dehydrogenase, cytoplasmic (EC 1.1.1.37) (Aromatic alpha-keto acid reductase) (KAR) (EC 1.1.1.96) (Cytosolic malate dehydrogenase)	6.70915e-05	10.0563
P61978	HNRNPK	HNRPK_HUMAN	Heterogeneous nuclear ribonucleoprotein K (hnRNP K) (Transformation up-regulated nuclear protein) (TUNP)	0.00855421	10.1666
A0A0J9YW62		A0A0J9YW62_HUMAN	Immunoglobulin V-set domain-containing protein	0.000255077	10.2436
P21399	ACO1	ACOHC_HUMAN	Cytoplasmic aconitate hydratase (Aconitase) (EC 4.2.1.3) (Citrate hydro-lyase) (Ferritin repressor protein) (Iron regulatory protein 1) (IRP1) (Iron-responsive element-binding protein 1) (IRE-BP 1)	0.0121831	10.2685
P04075	ALDOA	ALDOA_HUMAN	Fructose-bisphosphate aldolase A (EC 4.1.2.13) (Lung cancer antigen NY-LU-1) (Muscle-type aldolase)	3.37831e-06	10.2686
Q99729	HNRNPAB	ROAA_HUMAN	Heterogeneous nuclear ribonucleoprotein A/B (hnRNP A/B) (APOBEC1-binding protein 1) (ABBP-1)	0.000867373	10.3357
P48735	IDH2	IDHP_HUMAN	Isocitrate dehydrogenase [NADP], mitochondrial (IDH) (EC 1.1.1.42) (ICD-M) (IDP) (NADP(+)-specific ICDH) (Oxalosuccinate decarboxylase)	0.00867568	10.4365
P21980	TGM2	TGM2_HUMAN	Protein-glutamine gamma-glutamyltransferase 2 (EC 2.3.2.13) (Erythrocyte transglutaminase) (Heart G alpha(h)) (hhG alpha(h)) (Isopeptidase TGM2) (EC 3.4.-.-) (Protein G alpha(h)) (G(h)) (Protein-glutamine deamidase TGM2) (EC 3.5.1.44) (Protein-glutamine dopaminyltransferase TGM2) (EC 2.3.1.-) (Protein-glutamine histaminyltransferase TGM2) (EC 2.3.1.-) (Protein-glutamine noradrenalinyltransferase …	4.23836e-05	10.4643
P14618	PKM	KPYM_HUMAN	Pyruvate kinase PKM (EC 2.7.1.40) (Cytosolic thyroid hormone-binding protein) (CTHBP) (Opa-interacting protein 3) (OIP-3) (Pyruvate kinase 2/3) (Pyruvate kinase muscle isozyme) (Threonine-protein kinase PKM2) (EC 2.7.11.1) (Thyroid hormone-binding protein 1) (THBP1) (Tumor M2-PK) (Tyrosine-protein kinase PKM2) (EC 2.7.10.2) (p58)	6.06431e-07	10.5295
P54136	RARS1	SYRC_HUMAN	Arginine--tRNA ligase, cytoplasmic (EC 6.1.1.19) (Arginyl-tRNA synthetase) (ArgRS)	0.000244965	10.6652
P10451	SPP1	OSTP_HUMAN	Osteopontin (Bone sialoprotein 1) (Nephropontin) (Secreted phosphoprotein 1) (SPP-1) (Urinary stone protein) (Uropontin)	2.05713e-05	10.8976
P31146	CORO1A	COR1A_HUMAN	Coronin-1A (Coronin-like protein A) (Clipin-A) (Coronin-like protein p57) (Tryptophan aspartate-containing coat protein) (TACO)	3.68953e-06	11.2614
O00468	AGRN	AGRIN_HUMAN	Agrin [Cleaved into: Agrin N-terminal 110 kDa subunit; Agrin C-terminal 110 kDa subunit; Agrin C-terminal 90 kDa fragment (C90); Agrin C-terminal 22 kDa fragment (C22)]	6.42388e-07	11.3382
P24158	PRTN3	PRTN3_HUMAN	Myeloblastin (EC 3.4.21.76) (AGP7) (C-ANCA antigen) (Leukocyte proteinase 3) (PR-3) (PR3) (Neutrophil proteinase 4) (NP-4) (P29) (Wegener autoantigen)	3.3845e-05	11.3472
P0CG47	UBB	UBB_HUMAN	Polyubiquitin-B [Cleaved into: Ubiquitin]	0.00435334	11.6135
P35237	SERPINB6	SPB6_HUMAN	Serpin B6 (Cytoplasmic antiproteinase) (CAP) (Peptidase inhibitor 6) (PI-6) (Placental thrombin inhibitor)	0.000533326	11.7139
O75695	RP2	XRP2_HUMAN	Protein XRP2	0.000710506	11.8277
P17987	TCP1	TCPA_HUMAN	T-complex protein 1 subunit alpha (TCP-1-alpha) (CCT-alpha)	0.00484822	12.0216
P29401	TKT	TKT_HUMAN	Transketolase (TK) (EC 2.2.1.1)	1.33263e-08	12.0359
P30086	PEBP1	PEBP1_HUMAN	Phosphatidylethanolamine-binding protein 1 (PEBP-1) (HCNPpp) (Neuropolypeptide h3) (Prostatic-binding protein) (Raf kinase inhibitor protein) (RKIP) [Cleaved into: Hippocampal cholinergic neurostimulating peptide (HCNP)]	0.000523905	12.1299
Q5KU26	COLEC12	COL12_HUMAN	Collectin-12 (Collectin placenta protein 1) (CL-P1) (hCL-P1) (Nurse cell scavenger receptor 2) (Scavenger receptor class A member 4) (Scavenger receptor with C-type lectin)	1.25627e-07	12.2988
P29966	MARCKS	MARCS_HUMAN	Myristoylated alanine-rich C-kinase substrate (MARCKS) (Protein kinase C substrate, 80 kDa protein, light chain) (80K-L protein) (PKCSL)	0.000114092	12.5634
O00148	DDX39A	DX39A_HUMAN	ATP-dependent RNA helicase DDX39A (EC 3.6.4.13) (DEAD box protein 39) (Nuclear RNA helicase URH49)	2.8521e-05	13.0354
P62701	RPS4X	RS4X_HUMAN	Small ribosomal subunit protein eS4, X isoform (40S ribosomal protein S4) (SCR10) (Single copy abundant mRNA protein)	0.000339759	13.0378
Q9Y678	COPG1	COPG1_HUMAN	Coatomer subunit gamma-1 (Gamma-1-coat protein) (Gamma-1-COP)	0.00108386	13.0469
P04406	GAPDH	G3P_HUMAN	Glyceraldehyde-3-phosphate dehydrogenase (GAPDH) (EC 1.2.1.12) (Peptidyl-cysteine S-nitrosylase GAPDH) (EC 2.6.99.-)	1.19047e-06	13.1145
Q9NZC2	TREM2	TREM2_HUMAN	Triggering receptor expressed on myeloid cells 2 (TREM-2) (Triggering receptor expressed on monocytes 2)	0.00454992	13.1702
O43278	SPINT1	SPIT1_HUMAN	Kunitz-type protease inhibitor 1 (Hepatocyte growth factor activator inhibitor type 1) (HAI-1)	0.000783879	13.2434
P14384	CPM	CBPM_HUMAN	Carboxypeptidase M (CPM) (EC 3.4.17.12)	0.000144989	13.6408
P14780	MMP9	MMP9_HUMAN	Matrix metalloproteinase-9 (MMP-9) (EC 3.4.24.35) (92 kDa gelatinase) (92 kDa type IV collagenase) (Gelatinase B) (GELB) [Cleaved into: 67 kDa matrix metalloproteinase-9; 82 kDa matrix metalloproteinase-9]	7.93549e-07	13.6713
P25787	PSMA2	PSA2_HUMAN	Proteasome subunit alpha type-2 (Macropain subunit C3) (Multicatalytic endopeptidase complex subunit C3) (Proteasome component C3)	0.000100235	13.6817
P04908	H2AC4	H2A1B_HUMAN	Histone H2A type 1-B/E (Histone H2A.2) (Histone H2A/a) (Histone H2A/m)	0.00310002	13.7986
P19021	PAM	AMD_HUMAN	Peptidyl-glycine alpha-amidating monooxygenase (PAM) [Includes: Peptidylglycine alpha-hydroxylating monooxygenase (PHM) (EC 1.14.17.3); Peptidyl-alpha-hydroxyglycine alpha-amidating lyase (EC 4.3.2.5) (Peptidylamidoglycolate lyase) (PAL)]	0.000169535	13.8815
Q14204	DYNC1H1	DYHC1_HUMAN	Cytoplasmic dynein 1 heavy chain 1 (Cytoplasmic dynein heavy chain 1) (Dynein heavy chain, cytosolic)	1.18785e-05	13.9232
P80723	BASP1	BASP1_HUMAN	Brain acid soluble protein 1 (22 kDa neuronal tissue-enriched acidic protein) (Neuronal axonal membrane protein NAP-22)	5.52826e-06	14.007
Q9BY67	CADM1	CADM1_HUMAN	Cell adhesion molecule 1 (Immunoglobulin superfamily member 4) (IgSF4) (Nectin-like protein 2) (NECL-2) (Spermatogenic immunoglobulin superfamily) (SgIgSF) (Synaptic cell adhesion molecule) (SynCAM) (Tumor suppressor in lung cancer 1) (TSLC-1)	0.000305112	14.0696
P49913	CAMP	CAMP_HUMAN	Cathelicidin antimicrobial peptide (18 kDa cationic antimicrobial protein) (CAP-18) (hCAP-18) [Cleaved into: Antibacterial peptide FALL-39 (FALL-39 peptide antibiotic); Antibacterial peptide LL-37; Antibacterial peptide KR-20; Antibacterial peptide LL-23; Antibacterial peptide LL-29; Antibacterial peptide KS-30; Antibacterial peptide RK-31; Antibacterial peptide FF-33]	0.000112023	15.0447
P80188	LCN2	NGAL_HUMAN	Neutrophil gelatinase-associated lipocalin (NGAL) (25 kDa alpha-2-microglobulin-related subunit of MMP-9) (Lipocalin-2) (Oncogene 24p3) (Siderocalin) (p25)	1.72984e-06	15.7174
P07237	P4HB	PDIA1_HUMAN	Protein disulfide-isomerase (PDI) (EC 5.3.4.1) (Cellular thyroid hormone-binding protein) (Prolyl 4-hydroxylase subunit beta) (p55)	9.21814e-05	15.7383
P23381	WARS1	SYWC_HUMAN	Tryptophan--tRNA ligase, cytoplasmic (EC 6.1.1.2) (Interferon-induced protein 53) (IFP53) (Tryptophanyl-tRNA synthetase) (TrpRS) (hWRS) [Cleaved into: T1-TrpRS; T2-TrpRS]	0.00101621	15.7627
O96009	NAPSA	NAPSA_HUMAN	Napsin-A (EC 3.4.23.-) (Aspartyl protease 4) (ASP4) (Asp 4) (Napsin-1) (TA01/TA02)	0.000418237	15.882
P08581	MET	MET_HUMAN	Hepatocyte growth factor receptor (HGF receptor) (EC 2.7.10.1) (HGF/SF receptor) (Proto-oncogene c-Met) (Scatter factor receptor) (SF receptor) (Tyrosine-protein kinase Met)	9.93552e-05	16.0671
P50552	VASP	VASP_HUMAN	Vasodilator-stimulated phosphoprotein (VASP)	3.33594e-06	16.1269
P05556	ITGB1	ITB1_HUMAN	Integrin beta-1 (Fibronectin receptor subunit beta) (Glycoprotein IIa) (GPIIA) (VLA-4 subunit beta) (CD antigen CD29)	0.00010766	16.2465
P60174	TPI1	TPIS_HUMAN	Triosephosphate isomerase (TIM) (EC 5.3.1.1) (Methylglyoxal synthase) (EC 4.2.3.3) (Triose-phosphate isomerase)	3.51927e-08	16.2633
Q5JWF2	GNAS	GNAS1_HUMAN	Guanine nucleotide-binding protein G(s) subunit alpha isoforms XLas (Adenylate cyclase-stimulating G alpha protein) (Extra large alphas protein) (XLalphas)	0.00351883	16.4157
O14980	XPO1	XPO1_HUMAN	Exportin-1 (Exp1) (Chromosome region maintenance 1 protein homolog)	4.26663e-05	16.5552
P62263	RPS14	RS14_HUMAN	Small ribosomal subunit protein uS11 (40S ribosomal protein S14)	1.45212e-05	16.6115
P52788	SMS	SPSY_HUMAN	Spermine synthase (SPMSY) (EC 2.5.1.22) (Spermidine aminopropyltransferase)	0.042647	16.8787
Q96KP4	CNDP2	CNDP2_HUMAN	Cytosolic non-specific dipeptidase (EC 3.4.13.18) (CNDP dipeptidase 2) (Glutamate carboxypeptidase-like protein 1) (Peptidase A) (Threonyl dipeptidase)	2.11148e-06	16.9492
Q15149	PLEC	PLEC_HUMAN	Plectin (PCN) (PLTN) (Hemidesmosomal protein 1) (HD1) (Plectin-1)	0.00144039	17.1212
P37802	TAGLN2	TAGL2_HUMAN	Transgelin-2 (Epididymis tissue protein Li 7e) (SM22-alpha homolog)	5.73383e-05	17.3039
P52566	ARHGDIB	GDIR2_HUMAN	Rho GDP-dissociation inhibitor 2 (Rho GDI 2) (Ly-GDI) (Rho-GDI beta)	1.98408e-07	17.8264
P06733	ENO1	ENOA_HUMAN	Alpha-enolase (EC 4.2.1.11) (2-phospho-D-glycerate hydro-lyase) (C-myc promoter-binding protein) (Enolase 1) (MBP-1) (MPB-1) (Non-neural enolase) (NNE) (Phosphopyruvate hydratase) (Plasminogen-binding protein)	1.0204e-05	17.9335
P49720	PSMB3	PSB3_HUMAN	Proteasome subunit beta type-3 (Proteasome chain 13) (Proteasome component C10-II) (Proteasome theta chain)	4.2378e-06	18.1237
P07384	CAPN1	CAN1_HUMAN	Calpain-1 catalytic subunit (EC 3.4.22.52) (Calcium-activated neutral proteinase 1) (CANP 1) (Calpain mu-type) (Calpain-1 large subunit) (Cell proliferation-inducing gene 30 protein) (Micromolar-calpain) (muCANP)	5.17602e-05	18.5513
Q6UX73	C16orf89	CP089_HUMAN	UPF0764 protein C16orf89	0.0469263	18.6015
Q9Y5Y6	ST14	ST14_HUMAN	Suppressor of tumorigenicity 14 protein (EC 3.4.21.109) (Matriptase) (Membrane-type serine protease 1) (MT-SP1) (Prostamin) (Serine protease 14) (Serine protease TADG-15) (Tumor-associated differentially-expressed gene 15 protein)	2.96551e-05	18.6571
Q86VP6	CAND1	CAND1_HUMAN	Cullin-associated NEDD8-dissociated protein 1 (Cullin-associated and neddylation-dissociated protein 1) (TBP-interacting protein of 120 kDa A) (TBP-interacting protein 120A) (p120 CAND1)	1.80326e-06	18.8622
P53992	SEC24C	SC24C_HUMAN	Protein transport protein Sec24C (SEC24-related protein C)	1.45039e-05	19.0044
O43488	AKR7A2	ARK72_HUMAN	Aflatoxin B1 aldehyde reductase member 2 (EC 1.1.1.n11) (AFB1 aldehyde reductase 1) (AFB1-AR 1) (Aldoketoreductase 7) (Succinic semialdehyde reductase) (SSA reductase)	0.000217715	19.0191
P09960	LTA4H	LKHA4_HUMAN	Leukotriene A-4 hydrolase (LTA-4 hydrolase) (EC 3.3.2.6) (Leukotriene A(4) hydrolase) (Tripeptide aminopeptidase LTA4H) (EC 3.4.11.4)	2.73828e-05	19.2105
O95394	PGM3	AGM1_HUMAN	Phosphoacetylglucosamine mutase (PAGM) (EC 5.4.2.3) (Acetylglucosamine phosphomutase) (N-acetylglucosamine-phosphate mutase) (Phosphoglucomutase-3) (PGM 3)	8.10722e-05	19.2518
Q8WUT4	LRRN4	LRRN4_HUMAN	Leucine-rich repeat neuronal protein 4 (Neuronal leucine-rich repeat protein 4) (NLRR-4)	0.000536076	19.2656
P04216	THY1	THY1_HUMAN	Thy-1 membrane glycoprotein (CDw90) (Thy-1 antigen) (CD antigen CD90)	0.0192147	19.3161
Q14019	COTL1	COTL1_HUMAN	Coactosin-like protein	2.43565e-05	19.509
O75594	PGLYRP1	PGRP1_HUMAN	Peptidoglycan recognition protein 1 (Peptidoglycan recognition protein short) (PGRP-S)	7.56591e-05	19.8307
P80511	S100A12	S10AC_HUMAN	Protein S100-A12 (CGRP) (Calcium-binding protein in amniotic fluid 1) (CAAF1) (Calgranulin-C) (CAGC) (Extracellular newly identified RAGE-binding protein) (EN-RAGE) (Migration inhibitory factor-related protein 6) (MRP-6) (p6) (Neutrophil S100 protein) (S100 calcium-binding protein A12) [Cleaved into: Calcitermin]	6.96581e-08	19.9216
P05186	ALPL	PPBT_HUMAN	Alkaline phosphatase, tissue-nonspecific isozyme (AP-TNAP) (TNS-ALP) (TNSALP) (EC 3.1.3.1) (Alkaline phosphatase liver/bone/kidney isozyme) (Phosphoamidase) (Phosphocreatine phosphatase) (EC 3.9.1.1)	3.31264e-06	20.1768
Q9BZQ8	NIBAN1	NIBA1_HUMAN	Protein Niban 1 (Cell growth-inhibiting gene 39 protein) (Protein FAM129A)	0.000191174	20.2965
Q16181	SEPTIN7	SEPT7_HUMAN	Septin-7 (CDC10 protein homolog)	8.25305e-05	20.3102
Q96CW1	AP2M1	AP2M1_HUMAN	AP-2 complex subunit mu (AP-2 mu chain) (Adaptin-mu2) (Adaptor protein complex AP-2 subunit mu) (Adaptor-related protein complex 2 subunit mu) (Clathrin assembly protein complex 2 mu medium chain) (Clathrin coat assembly protein AP50) (Clathrin coat-associated protein AP50) (HA2 50 kDa subunit) (Plasma membrane adaptor AP-2 50 kDa protein)	1.70803e-06	20.3788
O95747	OXSR1	OXSR1_HUMAN	Serine/threonine-protein kinase OSR1 (EC 2.7.11.1) (Oxidative stress-responsive 1 protein)	0.000221509	20.4547
Q9NY33	DPP3	DPP3_HUMAN	Dipeptidyl peptidase 3 (EC 3.4.14.4) (Dipeptidyl aminopeptidase III) (Dipeptidyl arylamidase III) (Dipeptidyl peptidase III) (DPP III) (Enkephalinase B)	0.0484374	20.5431
Q9HD89	RETN	RETN_HUMAN	Resistin (Adipose tissue-specific secretory factor) (ADSF) (C/EBP-epsilon-regulated myeloid-specific secreted cysteine-rich protein) (Cysteine-rich secreted protein A12-alpha-like 2) (Cysteine-rich secreted protein FIZZ3)	0.00392965	20.6683
Q8WUM4	PDCD6IP	PDC6I_HUMAN	Programmed cell death 6-interacting protein (PDCD6-interacting protein) (ALG-2-interacting protein 1) (ALG-2-interacting protein X) (Hp95)	0.00107614	20.9075
O15230	LAMA5	LAMA5_HUMAN	Laminin subunit alpha-5 (Laminin-10 subunit alpha) (Laminin-11 subunit alpha) (Laminin-15 subunit alpha)	0.000217452	21.2438
P61026	RAB10	RAB10_HUMAN	Ras-related protein Rab-10 (EC 3.6.5.2)	5.77456e-06	21.3559
P06753	TPM3	TPM3_HUMAN	Tropomyosin alpha-3 chain (Gamma-tropomyosin) (Tropomyosin-3) (Tropomyosin-5) (hTM5)	0.00157172	21.5243
P26641	EEF1G	EF1G_HUMAN	Elongation factor 1-gamma (EF-1-gamma) (eEF-1B gamma)	1.0194e-05	21.5351
Q92626	PXDN	PXDN_HUMAN	Peroxidasin homolog (EC 1.11.2.-) (Melanoma-associated antigen MG50) (Peroxidasin 1) (hsPxd01) (Vascular peroxidase 1) (p53-responsive gene 2 protein) [Cleaved into: PXDN active fragment]	2.53722e-05	21.9542
Q7L576	CYFIP1	CYFP1_HUMAN	Cytoplasmic FMR1-interacting protein 1 (Specifically Rac1-associated protein 1) (Sra-1) (p140sra-1)	0.000293882	22.1851
P05023	ATP1A1	AT1A1_HUMAN	Sodium/potassium-transporting ATPase subunit alpha-1 (Na(+)/K(+) ATPase alpha-1 subunit) (EC 7.2.2.13) (Sodium pump subunit alpha-1)	3e-05	22.2511
Q9ULV4	CORO1C	COR1C_HUMAN	Coronin-1C (Coronin-3) (hCRNN4)	7.96094e-05	22.5595
P11216	PYGB	PYGB_HUMAN	Glycogen phosphorylase, brain form (EC 2.4.1.1)	0.000636917	22.9432
Q9H223	EHD4	EHD4_HUMAN	EH domain-containing protein 4 (Hepatocellular carcinoma-associated protein 10/11) (PAST homolog 4)	5.16458e-06	23.5484
P00491	PNP	PNPH_HUMAN	Purine nucleoside phosphorylase (PNP) (EC 2.4.2.1) (Inosine phosphorylase) (Inosine-guanosine phosphorylase)	0.0155155	23.6851
P37837	TALDO1	TALDO_HUMAN	Transaldolase (EC 2.2.1.2)	1.74372e-05	23.8804
P05107	ITGB2	ITB2_HUMAN	Integrin beta-2 (Cell surface adhesion glycoproteins LFA-1/CR3/p150,95 subunit beta) (Complement receptor C3 subunit beta) (CD antigen CD18)	7.0142e-06	24.2477
A0A2R8Y4L2	HNRNPA1L3	RA1L3_HUMAN	Heterogeneous nuclear ribonucleoprotein A1-like 3 (Heterogeneous nuclear ribonucleoprotein A1 pseudogene 48)	9.46628e-06	24.2544
Q16851	UGP2	UGPA_HUMAN	UTP--glucose-1-phosphate uridylyltransferase (EC 2.7.7.9) (UDP-glucose pyrophosphorylase) (UDPGP) (UGPase)	4.12404e-06	24.4886
Q14141	SEPTIN6	SEPT6_HUMAN	Septin-6	4.33906e-06	24.624
Q86X29	LSR	LSR_HUMAN	Lipolysis-stimulated lipoprotein receptor (Angulin-1)	8.60141e-05	24.7328
P11169	SLC2A3	GTR3_HUMAN	Solute carrier family 2, facilitated glucose transporter member 3 (Glucose transporter type 3, brain) (GLUT-3)	0.000655692	24.8382
O95336	PGLS	6PGL_HUMAN	6-phosphogluconolactonase (6PGL) (EC 3.1.1.31)	0.00552737	25.2312
P28062	PSMB8	PSB8_HUMAN	Proteasome subunit beta type-8 (EC 3.4.25.1) (Low molecular mass protein 7) (Macropain subunit C13) (Multicatalytic endopeptidase complex subunit C13) (Proteasome component C13) (Proteasome subunit beta-5i) (Really interesting new gene 10 protein)	0.000197646	25.291
P35754	GLRX	GLRX1_HUMAN	Glutaredoxin-1 (Thioltransferase-1) (TTase-1)	0.00345107	25.374
P79483	HLA-DRB3	DRB3_HUMAN	HLA class II histocompatibility antigen, DR beta 3 chain (MHC class II antigen DRB3)	9.92511e-06	25.4185
P20700	LMNB1	LMNB1_HUMAN	Lamin-B1	4.4632e-07	25.435
Q14974	KPNB1	IMB1_HUMAN	Importin subunit beta-1 (Importin-90) (Karyopherin subunit beta-1) (Nuclear factor p97) (Pore targeting complex 97 kDa subunit) (PTAC97)	3.64586e-06	27.076
Q99523	SORT1	SORT_HUMAN	Sortilin (100 kDa NT receptor) (Glycoprotein 95) (Gp95) (Neurotensin receptor 3) (NT3) (NTR3)	0.00131936	27.2421
P62805	H4C1	H4_HUMAN	Histone H4	3.7449e-05	27.4139
P68402	PAFAH1B2	PA1B2_HUMAN	Platelet-activating factor acetylhydrolase IB subunit alpha2 (EC 3.1.1.47) (PAF acetylhydrolase 30 kDa subunit) (PAF-AH 30 kDa subunit) (PAF-AH subunit beta) (PAFAH subunit beta)	0.00179675	27.5659
P30740	SERPINB1	ILEU_HUMAN	Leukocyte elastase inhibitor (LEI) (Monocyte/neutrophil elastase inhibitor) (EI) (M/NEI) (Peptidase inhibitor 2) (PI-2) (Serpin B1)	7.10638e-06	27.6451
Q13404	UBE2V1	UB2V1_HUMAN	Ubiquitin-conjugating enzyme E2 variant 1 (UEV-1) (CROC-1) (TRAF6-regulated IKK activator 1 beta Uev1A)	0.00275827	27.7022
P12429	ANXA3	ANXA3_HUMAN	Annexin A3 (35-alpha calcimedin) (Annexin III) (Annexin-3) (Inositol 1,2-cyclic phosphate 2-phosphohydrolase) (Lipocortin III) (Placental anticoagulant protein III) (PAP-III)	3.77011e-05	27.8641
P59665	DEFA1	DEF1_HUMAN	Neutrophil defensin 1 (Defensin, alpha 1) (HNP-1) (HP-1) (HP1) [Cleaved into: HP 1-56; Neutrophil defensin 2 (HNP-2) (HP-2) (HP2)]	6.91353e-09	27.9092
O15427	SLC16A3	MOT4_HUMAN	Monocarboxylate transporter 4 (MCT 4) (Solute carrier family 16 member 3)	5.47133e-05	28.0628
P62491	RAB11A	RB11A_HUMAN	Ras-related protein Rab-11A (Rab-11) (EC 3.6.5.2) (YL8)	0.00620871	28.1312
Q9UHD8	SEPTIN9	SEPT9_HUMAN	Septin-9 (MLL septin-like fusion protein MSF-A) (MLL septin-like fusion protein) (Ovarian/Breast septin) (Ov/Br septin) (Septin D1)	0.000656166	28.3872
Q9BR76	CORO1B	COR1B_HUMAN	Coronin-1B (Coronin-2)	1.52196e-07	28.9835
P62495	ETF1	ERF1_HUMAN	Eukaryotic peptide chain release factor subunit 1 (Eukaryotic release factor 1) (eRF1) (Protein Cl1) (TB3-1)	1.04776e-06	29.0905
P35606	COPB2	COPB2_HUMAN	Coatomer subunit beta' (Beta'-coat protein) (Beta'-COP) (p102)	0.00011372	29.2738
Q16651	PRSS8	PRSS8_HUMAN	Prostasin (EC 3.4.21.-) (Channel-activating protease 1) (CAP1) (Serine protease 8) [Cleaved into: Prostasin light chain; Prostasin heavy chain]	8.19357e-06	29.3826
P0DMV8	HSPA1A	HS71A_HUMAN	Heat shock 70 kDa protein 1A (Heat shock 70 kDa protein 1) (HSP70-1) (HSP70.1)	1.76922e-05	29.3853
P14174	MIF	MIF_HUMAN	Macrophage migration inhibitory factor (MIF) (EC 5.3.2.1) (Glycosylation-inhibiting factor) (GIF) (L-dopachrome isomerase) (L-dopachrome tautomerase) (EC 5.3.3.12) (Phenylpyruvate tautomerase)	2.08557e-05	29.7704
P06241	FYN	FYN_HUMAN	Tyrosine-protein kinase Fyn (EC 2.7.10.2) (Proto-oncogene Syn) (Proto-oncogene c-Fyn) (Src-like kinase) (SLK) (p59-Fyn)	9.52239e-08	29.9494
P28072	PSMB6	PSB6_HUMAN	Proteasome subunit beta type-6 (EC 3.4.25.1) (Macropain delta chain) (Multicatalytic endopeptidase complex delta chain) (Proteasome delta chain) (Proteasome subunit Y)	0.000212651	30.0603
Q96FQ6	S100A16	S10AG_HUMAN	Protein S100-A16 (Aging-associated gene 13 protein) (Protein S100-F) (S100 calcium-binding protein A16)	0.000175464	30.089
Q9NSC7	ST6GALNAC1	SIA7A_HUMAN	Alpha-N-acetylgalactosaminide alpha-2,6-sialyltransferase 1 (EC 2.4.3.3) (GalNAc alpha-2,6-sialyltransferase I) (ST6GalNAc I) (ST6GalNAc-I) (ST6GalNAcI) (hST6GalNAc-I) (Sialyltransferase 7A) (SIAT7-A)	1.64802e-06	30.1732
O15143	ARPC1B	ARC1B_HUMAN	Actin-related protein 2/3 complex subunit 1B (Arp2/3 complex 41 kDa subunit) (p41-ARC)	1.5213e-05	30.3918
P02730	SLC4A1	B3AT_HUMAN	Band 3 anion transport protein (Anion exchange protein 1) (AE 1) (Anion exchanger 1) (Solute carrier family 4 member 1) (CD antigen CD233)	0.000148209	30.6502
Q9Y5Z4	HEBP2	HEBP2_HUMAN	Heme-binding protein 2 (Placental protein 23) (PP23) (Protein SOUL)	0.00012892	30.9016
P02788	LTF	TRFL_HUMAN	Lactotransferrin (Lactoferrin) (EC 3.4.21.-) (Growth-inhibiting protein 12) (Talalactoferrin) [Cleaved into: Lactoferricin-H (Lfcin-H); Kaliocin-1; Lactoferroxin-A; Lactoferroxin-B; Lactoferroxin-C]	1.08193e-08	31.094
Q9H4A4	RNPEP	AMPB_HUMAN	Aminopeptidase B (AP-B) (EC 3.4.11.6) (Arginine aminopeptidase) (Arginyl aminopeptidase)	0.000126246	31.7989
P61204	ARF3	ARF3_HUMAN	ADP-ribosylation factor 3	4.90863e-05	31.9957
Q99497	PARK7	PARK7_HUMAN	Parkinson disease protein 7 (Maillard deglycase) (Oncogene DJ1) (Parkinsonism-associated deglycase) (Protein DJ-1) (DJ-1) (Protein/nucleic acid deglycase DJ-1) (EC 3.1.2.-, EC 3.5.1.-, EC 3.5.1.124)	2.5317e-05	32.1862
P30044	PRDX5	PRDX5_HUMAN	Peroxiredoxin-5, mitochondrial (EC 1.11.1.24) (Alu corepressor 1) (Antioxidant enzyme B166) (AOEB166) (Liver tissue 2D-page spot 71B) (PLP) (Peroxiredoxin V) (Prx-V) (Peroxisomal antioxidant enzyme) (TPx type VI) (Thioredoxin peroxidase PMP20) (Thioredoxin-dependent peroxiredoxin 5)	3.30535e-05	32.1906
Q9Y2I9	TBC1D30	TBC30_HUMAN	TBC1 domain family member 30	0.0105273	32.2168
O60814	H2BC12	H2B1K_HUMAN	Histone H2B type 1-K (H2B K) (HIRA-interacting protein 1)	7.06903e-06	32.4324
P28838	LAP3	AMPL_HUMAN	Cytosol aminopeptidase (EC 3.4.11.1) (Cysteinylglycine-S-conjugate dipeptidase) (EC 3.4.13.23) (Leucine aminopeptidase 3) (LAP-3) (Leucyl aminopeptidase) (Peptidase S) (Proline aminopeptidase) (EC 3.4.11.5) (Prolyl aminopeptidase)	2.65577e-06	32.5367
P48595	SERPINB10	SPB10_HUMAN	Serpin B10 (Bomapin) (Peptidase inhibitor 10) (PI-10)	1.13877e-08	32.7129
P09972	ALDOC	ALDOC_HUMAN	Fructose-bisphosphate aldolase C (EC 4.1.2.13) (Brain-type aldolase)	0.00518434	33.9947
P49773	HINT1	HINT1_HUMAN	Adenosine 5'-monophosphoramidase HINT1 (EC 3.9.1.-) (Desumoylating isopeptidase HINT1) (EC 3.4.22.-) (Histidine triad nucleotide-binding protein 1) (Protein kinase C inhibitor 1) (Protein kinase C-interacting protein 1) (PKCI-1)	0.000235754	34.6373
Q14651	PLS1	PLSI_HUMAN	Plastin-1 (Intestine-specific plastin) (I-plastin)	8.54776e-05	35.1064
Q8WXI7	MUC16	MUC16_HUMAN	Mucin-16 (MUC-16) (Ovarian cancer-related tumor marker CA125) (CA-125) (Ovarian carcinoma antigen CA125)	2.60669e-06	35.679
P32455	GBP1	GBP1_HUMAN	Guanylate-binding protein 1 (EC 3.6.1.-) (EC 3.6.5.-) (GTP-binding protein 1) (GBP-1) (HuGBP-1) (hGBP1) (Guanine nucleotide-binding protein 1) (Interferon-induced guanylate-binding protein 1)	7.45828e-05	36.2317
P31946	YWHAB	1433B_HUMAN	14-3-3 protein beta/alpha (Protein 1054) (Protein kinase C inhibitor protein 1) (KCIP-1) [Cleaved into: 14-3-3 protein beta/alpha, N-terminally processed]	6.18591e-08	36.3317
Q969X1	TMBIM1	LFG3_HUMAN	Protein lifeguard 3 (Protein RECS1 homolog) (Transmembrane BAX inhibitor motif-containing protein 1)	0.00227617	36.3839
Q6ZVX7	NCCRP1	FBX50_HUMAN	F-box only protein 50 (NCC receptor protein 1 homolog) (NCCRP-1) (Non-specific cytotoxic cell receptor protein 1 homolog)	0.000247195	36.8107
Q9Y337	KLK5	KLK5_HUMAN	Kallikrein-5 (EC 3.4.21.-) (Kallikrein-like protein 2) (KLK-L2) (Stratum corneum tryptic enzyme)	0.000162006	37.5293
P00492	HPRT1	HPRT_HUMAN	Hypoxanthine-guanine phosphoribosyltransferase (HGPRT) (HGPRTase) (EC 2.4.2.8)	3.66877e-05	37.5904
Q13630	GFUS	FCL_HUMAN	GDP-L-fucose synthase (EC 1.1.1.271) (GDP-4-keto-6-deoxy-D-mannose-3,5-epimerase-4-reductase) (Protein FX) (Red cell NADP(H)-binding protein) (Short-chain dehydrogenase/reductase family 4E member 1)	6.29831e-06	37.6063
P01911	HLA-DRB1	DRB1_HUMAN	HLA class II histocompatibility antigen, DRB1 beta chain (Human leukocyte antigen DRB1) (HLA-DRB1)	0.000808688	37.7424
P30101	PDIA3	PDIA3_HUMAN	Protein disulfide-isomerase A3 (EC 5.3.4.1) (58 kDa glucose-regulated protein) (58 kDa microsomal protein) (p58) (Disulfide isomerase ER-60) (Endoplasmic reticulum resident protein 57) (ER protein 57) (ERp57) (Endoplasmic reticulum resident protein 60) (ER protein 60) (ERp60)	1.91246e-06	37.8359
O43707	ACTN4	ACTN4_HUMAN	Alpha-actinin-4 (Non-muscle alpha-actinin 4)	1.60953e-06	38.1969
P23284	PPIB	PPIB_HUMAN	Peptidyl-prolyl cis-trans isomerase B (PPIase B) (EC 5.2.1.8) (CYP-S1) (Cyclophilin B) (Rotamase B) (S-cyclophilin) (SCYLP)	2.88573e-05	38.3748
P06731	CEACAM5	CEAM5_HUMAN	Carcinoembryonic antigen-related cell adhesion molecule 5 (Carcinoembryonic antigen) (CEA) (Meconium antigen 100) (CD antigen CD66e)	4.22156e-07	38.5332
P27348	YWHAQ	1433T_HUMAN	14-3-3 protein theta (14-3-3 protein T-cell) (14-3-3 protein tau) (Protein HS1)	8.13726e-06	39.1321
P12107	COL11A1	COBA1_HUMAN	Collagen alpha-1(XI) chain	0.00281906	39.4438
P10321	HLA-C	HLAC_HUMAN	HLA class I histocompatibility antigen, C alpha chain (HLA-C) (HLA-Cw) (Human leukocyte antigen C)	0.000256835	39.7371
Q86YV5	PRAG1	PRAG1_HUMAN	Inactive tyrosine-protein kinase PRAG1 (PEAK1-related kinase-activating pseudokinase 1) (Pragmin) (Sugen kinase 223) (SgK223)	0.0001029	40.1189
O00159	MYO1C	MYO1C_HUMAN	Unconventional myosin-Ic (Myosin I beta) (MMI-beta) (MMIb)	1.2696e-07	40.2137
P26572	MGAT1	MGAT1_HUMAN	Alpha-1,3-mannosyl-glycoprotein 2-beta-N-acetylglucosaminyltransferase (EC 2.4.1.101) (N-glycosyl-oligosaccharide-glycoprotein N-acetylglucosaminyltransferase I) (GNT-I) (GlcNAc-T I)	4.04801e-05	41.5732
Q08345	DDR1	DDR1_HUMAN	Epithelial discoidin domain-containing receptor 1 (Epithelial discoidin domain receptor 1) (EC 2.7.10.1) (CD167 antigen-like family member A) (Cell adhesion kinase) (Discoidin receptor tyrosine kinase) (HGK2) (Mammary carcinoma kinase 10) (MCK-10) (Protein-tyrosine kinase 3A) (Protein-tyrosine kinase RTK-6) (TRK E) (Tyrosine kinase DDR) (Tyrosine-protein kinase CAK) (CD antigen CD167a)	8.31414e-06	41.708
P40926	MDH2	MDHM_HUMAN	Malate dehydrogenase, mitochondrial (EC 1.1.1.37)	4.019e-06	41.9276
P27105	STOM	STOM_HUMAN	Stomatin (Erythrocyte band 7 integral membrane protein) (Erythrocyte membrane protein band 7.2) (Protein 7.2b)	0.000201881	42.1103
P63000	RAC1	RAC1_HUMAN	Ras-related C3 botulinum toxin substrate 1 (EC 3.6.5.2) (Cell migration-inducing gene 5 protein) (Ras-like protein TC25) (p21-Rac1)	2.80712e-08	42.2064
P17655	CAPN2	CAN2_HUMAN	Calpain-2 catalytic subunit (EC 3.4.22.53) (Calcium-activated neutral proteinase 2) (CANP 2) (Calpain M-type) (Calpain large polypeptide L2) (Calpain-2 large subunit) (Millimolar-calpain) (M-calpain)	0.000138793	42.9773
O75131	CPNE3	CPNE3_HUMAN	Copine-3 (Copine III)	9.04644e-06	43.0391
P20142	PGC	PEPC_HUMAN	Gastricsin (EC 3.4.23.3) (Pepsinogen C)	6.5688e-06	43.179
Q12905	ILF2	ILF2_HUMAN	Interleukin enhancer-binding factor 2 (Nuclear factor of activated T-cells 45 kDa)	8.82183e-05	43.4343
P00558	PGK1	PGK1_HUMAN	Phosphoglycerate kinase 1 (EC 2.7.2.3) (Cell migration-inducing gene 10 protein) (Primer recognition protein 2) (PRP 2)	3.77042e-06	43.9756
Q99536	VAT1	VAT1_HUMAN	Synaptic vesicle membrane protein VAT-1 homolog (EC 1.-.-.-)	3.57193e-05	44.0178
P09758	TACSTD2	TACD2_HUMAN	Tumor-associated calcium signal transducer 2 (Cell surface glycoprotein Trop-2) (Membrane component chromosome 1 surface marker 1) (Pancreatic carcinoma marker protein GA733-1)	2.27408e-06	44.1427
P32320	CDA	CDD_HUMAN	Cytidine deaminase (EC 3.5.4.5) (Cytidine aminohydrolase)	0.00597714	44.4437
P02794	FTH1	FRIH_HUMAN	Ferritin heavy chain (Ferritin H subunit) (EC 1.16.3.1) (Cell proliferation-inducing gene 15 protein) [Cleaved into: Ferritin heavy chain, N-terminally processed]	1.51199e-05	44.6364
P00966	ASS1	ASSY_HUMAN	Argininosuccinate synthase (EC 6.3.4.5) (Citrulline--aspartate ligase)	0.00393152	45.2646
Q14103	HNRNPD	HNRPD_HUMAN	Heterogeneous nuclear ribonucleoprotein D0 (hnRNP D0) (AU-rich element RNA-binding protein 1)	8.97685e-06	45.7028
A0A0J9YWN2	IGHJ2	A0A0J9YWN2_HUMAN	Immunoglobulin heavy joining 2	4.5259e-05	47.3794
P09668	CTSH	CATH_HUMAN	Pro-cathepsin H [Cleaved into: Cathepsin H mini chain; Cathepsin H (EC 3.4.22.16); Cathepsin H heavy chain; Cathepsin H light chain]	0.00076351	48.1546
P23528	CFL1	COF1_HUMAN	Cofilin-1 (18 kDa phosphoprotein) (p18) (Cofilin, non-muscle isoform)	2.05265e-05	48.3917
P60900	PSMA6	PSA6_HUMAN	Proteasome subunit alpha type-6 (27 kDa prosomal protein) (PROS-27) (p27K) (Macropain iota chain) (Multicatalytic endopeptidase complex iota chain) (Proteasome iota chain)	0.000203301	49.2033
P12814	ACTN1	ACTN1_HUMAN	Alpha-actinin-1 (Alpha-actinin cytoskeletal isoform) (F-actin cross-linking protein) (Non-muscle alpha-actinin-1)	1.29147e-05	49.2456
P62826	RAN	RAN_HUMAN	GTP-binding nuclear protein Ran (EC 3.6.5.-) (Androgen receptor-associated protein 24) (GTPase Ran) (Ras-like protein TC4) (Ras-related nuclear protein)	1.9251e-06	49.4111
P60660	MYL6	MYL6_HUMAN	Myosin light polypeptide 6 (17 kDa myosin light chain) (LC17) (Myosin light chain 3) (MLC-3) (Myosin light chain alkali 3) (Myosin light chain A3) (Smooth muscle and nonmuscle myosin light chain alkali 6)	8.13288e-07	50.5658
Q9H190	SDCBP2	SDCB2_HUMAN	Syntenin-2 (Similar to TACIP18) (SITAC) (Syndecan-binding protein 2)	0.000272057	50.8336
P04839	CYBB	CY24B_HUMAN	Cytochrome b-245 heavy chain (EC 1.-.-.-) (CGD91-phox) (Cytochrome b(558) subunit beta) (Cytochrome b558 subunit beta) (Heme-binding membrane glycoprotein gp91phox) (NADPH oxidase 2) (Neutrophil cytochrome b 91 kDa polypeptide) (Superoxide-generating NADPH oxidase heavy chain subunit) (gp91-1) (gp91-phox) (p22 phagocyte B-cytochrome)	0.00138612	50.8395
Q96NY8	NECTIN4	NECT4_HUMAN	Nectin-4 (Ig superfamily receptor LNIR) (Nectin cell adhesion molecule 4) (Poliovirus receptor-related protein 4) [Cleaved into: Processed poliovirus receptor-related protein 4]	2.63011e-05	52.1267
P11233	RALA	RALA_HUMAN	Ras-related protein Ral-A (EC 3.6.5.2)	1.8255e-05	52.269
P48637	GSS	GSHB_HUMAN	Glutathione synthetase (GSH synthetase) (GSH-S) (EC 6.3.2.3) (Glutathione synthase)	8.21084e-05	52.8715
P25788	PSMA3	PSA3_HUMAN	Proteasome subunit alpha type-3 (Macropain subunit C8) (Multicatalytic endopeptidase complex subunit C8) (Proteasome component C8)	1.08666e-07	52.9852
P22894	MMP8	MMP8_HUMAN	Neutrophil collagenase (EC 3.4.24.34) (Matrix metalloproteinase-8) (MMP-8) (PMNL collagenase) (PMNL-CL)	8.54275e-06	53.1454
O14745	NHERF1	NHRF1_HUMAN	Na(+)/H(+) exchange regulatory cofactor NHE-RF1 (NHERF-1) (Ezrin-radixin-moesin-binding phosphoprotein 50) (EBP50) (Regulatory cofactor of Na(+)/H(+) exchanger) (Sodium-hydrogen exchanger regulatory factor 1) (Solute carrier family 9 isoform A3 regulatory factor 1)	0.00059795	53.2593
O43933	PEX1	PEX1_HUMAN	Peroxisomal ATPase PEX1 (EC 3.6.4.-) (Peroxin-1) (Peroxisome biogenesis disorder protein 1) (Peroxisome biogenesis factor 1)	8.19851e-05	53.424
Q7Z7M9	GALNT5	GALT5_HUMAN	Polypeptide N-acetylgalactosaminyltransferase 5 (EC 2.4.1.41) (Polypeptide GalNAc transferase 5) (GalNAc-T5) (pp-GaNTase 5) (Protein-UDP acetylgalactosaminyltransferase 5) (UDP-GalNAc:polypeptide N-acetylgalactosaminyltransferase 5)	3.35918e-05	53.6773
Q9Y240	CLEC11A	CLC11_HUMAN	C-type lectin domain family 11 member A (C-type lectin superfamily member 3) (Lymphocyte secreted C-type lectin) (Osteolectin) (Stem cell growth factor) (p47)	2.19691e-05	53.7042
A0A8I5KQE6	RPSA2	RPSA2_HUMAN	Small ribosomal subunit protein uS2B (37 kDa laminin receptor precursor) (37LRP) (37/67 kDa laminin receptor) (LRP/LR) (40S ribosomal protein SA) (40S ribosomal protein SA2) (67 kDa laminin receptor) (67LR) (Laminin receptor 1) (LamR) (Laminin-binding protein precursor p40) (LBP/p40)	0.000343118	53.9355
P24821	TNC	TENA_HUMAN	Tenascin (TN) (Cytotactin) (GMEM) (GP 150-225) (Glioma-associated-extracellular matrix antigen) (Hexabrachion) (JI) (Myotendinous antigen) (Neuronectin) (Tenascin-C) (TN-C)	0.00137299	55.0062
P06737	PYGL	PYGL_HUMAN	Glycogen phosphorylase, liver form (EC 2.4.1.1)	0.000107782	55.4364
P60953	CDC42	CDC42_HUMAN	Cell division control protein 42 homolog (EC 3.6.5.2) (G25K GTP-binding protein)	2.65737e-05	55.6801
Q6ZS72	PEAK3	PEAK3_HUMAN	Protein PEAK3	0.0144439	56.2488
P63244	RACK1	RACK1_HUMAN	Small ribosomal subunit protein RACK1 (Cell proliferation-inducing gene 21 protein) (Guanine nucleotide-binding protein subunit beta-2-like 1) (Guanine nucleotide-binding protein subunit beta-like protein 12.3) (Human lung cancer oncogene 7 protein) (HLC-7) (Receptor for activated C kinase) (Receptor of activated protein C kinase 1) [Cleaved into: Small ribosomal subunit protein RACK1, N-terminal…	8.37034e-05	56.5311
Q9HCY8	S100A14	S10AE_HUMAN	Protein S100-A14 (S100 calcium-binding protein A14) (S114)	4.45767e-06	57.0502
P31150	GDI1	GDIA_HUMAN	Rab GDP dissociation inhibitor alpha (Rab GDI alpha) (Guanosine diphosphate dissociation inhibitor 1) (GDI-1) (Oligophrenin-2) (Protein XAP-4)	0.000201895	57.1955
P06744	GPI	G6PI_HUMAN	Glucose-6-phosphate isomerase (GPI) (EC 5.3.1.9) (Autocrine motility factor) (AMF) (Neuroleukin) (NLK) (Phosphoglucose isomerase) (PGI) (Phosphohexose isomerase) (PHI) (Sperm antigen 36) (SA-36)	2.93825e-07	57.5811
A6NGU5	GGT3P	GGT3_HUMAN	Putative glutathione hydrolase 3 proenzyme (EC 3.4.19.13) (Gamma-glutamyltransferase 3) (Putative gamma-glutamyltranspeptidase 3) (GGT 3) (EC 2.3.2.2) [Cleaved into: Putative glutathione hydrolase 3 heavy chain; Putative glutathione hydrolase 3 light chain]	4.59237e-06	58.0432
Q13308	PTK7	PTK7_HUMAN	Inactive tyrosine-protein kinase 7 (Colon carcinoma kinase 4) (CCK-4) (Protein-tyrosine kinase 7) (Pseudo tyrosine kinase receptor 7) (Tyrosine-protein kinase-like 7)	0.000163505	58.1074
P60842	EIF4A1	IF4A1_HUMAN	Eukaryotic initiation factor 4A-I (eIF-4A-I) (eIF4A-I) (EC 3.6.4.13) (ATP-dependent RNA helicase eIF4A-1)	0.000200285	59.1988
Q06210	GFPT1	GFPT1_HUMAN	Glutamine--fructose-6-phosphate aminotransferase [isomerizing] 1 (EC 2.6.1.16) (D-fructose-6-phosphate amidotransferase 1) (Glutamine:fructose-6-phosphate amidotransferase 1) (GFAT 1) (GFAT1) (Hexosephosphate aminotransferase 1)	1.89003e-06	59.2869
P04899	GNAI2	GNAI2_HUMAN	Guanine nucleotide-binding protein G(i) subunit alpha-2 (Adenylate cyclase-inhibiting G alpha protein)	2.40403e-06	59.3605
P40306	PSMB10	PSB10_HUMAN	Proteasome subunit beta type-10 (EC 3.4.25.1) (Low molecular mass protein 10) (Macropain subunit MECl-1) (Multicatalytic endopeptidase complex subunit MECl-1) (Proteasome MECl-1) (Proteasome subunit beta-2i)	0.000863286	61.2903
P05164	MPO	PERM_HUMAN	Myeloperoxidase (MPO) (EC 1.11.2.2) [Cleaved into: Myeloperoxidase; 89 kDa myeloperoxidase; 84 kDa myeloperoxidase; Myeloperoxidase light chain; Myeloperoxidase heavy chain]	1.78964e-06	61.4204
P13646	KRT13	K1C13_HUMAN	Keratin, type I cytoskeletal 13 (Cytokeratin-13) (CK-13) (Keratin-13) (K13)	0.00072568	61.8966
Q9H4M9	EHD1	EHD1_HUMAN	EH domain-containing protein 1 (PAST homolog 1) (hPAST1) (Testilin)	0.000158402	63.3841
P16152	CBR1	CBR1_HUMAN	Carbonyl reductase [NADPH] 1 (EC 1.1.1.184) (15-hydroxyprostaglandin dehydrogenase [NADP(+)]) (EC 1.1.1.196, EC 1.1.1.197) (20-beta-hydroxysteroid dehydrogenase) (Alcohol dehydrogenase [NAD(P)+] CBR1) (EC 1.1.1.71) (NADPH-dependent carbonyl reductase 1) (Prostaglandin 9-ketoreductase) (PG-9-KR) (Prostaglandin-E(2) 9-reductase) (EC 1.1.1.189) (Short chain dehydrogenase/reductase family 21C member …	2.75674e-05	66.9644
P17931	LGALS3	LEG3_HUMAN	Galectin-3 (Gal-3) (35 kDa lectin) (Carbohydrate-binding protein 35) (CBP 35) (Galactose-specific lectin 3) (Galactoside-binding protein) (GALBP) (IgE-binding protein) (L-31) (Laminin-binding protein) (Lectin L-29) (Mac-2 antigen)	3.87598e-07	67.1674
Q08722	CD47	CD47_HUMAN	Leukocyte surface antigen CD47 (Antigenic surface determinant protein OA3) (Integrin-associated protein) (IAP) (Protein MER6) (CD antigen CD47)	1.11182e-05	68.3093
P05109	S100A8	S10A8_HUMAN	Protein S100-A8 (Calgranulin-A) (Calprotectin L1L subunit) (Cystic fibrosis antigen) (CFAG) (Leukocyte L1 complex light chain) (Migration inhibitory factor-related protein 8) (MRP-8) (p8) (S100 calcium-binding protein A8) (Urinary stone protein band A)	1.33051e-05	68.5453
P20618	PSMB1	PSB1_HUMAN	Proteasome subunit beta type-1 (Macropain subunit C5) (Multicatalytic endopeptidase complex subunit C5) (Proteasome component C5) (Proteasome gamma chain)	0.00197079	68.9124
P59998	ARPC4	ARPC4_HUMAN	Actin-related protein 2/3 complex subunit 4 (Arp2/3 complex 20 kDa subunit) (p20-ARC)	1.04751e-05	69.4939
P52907	CAPZA1	CAZA1_HUMAN	F-actin-capping protein subunit alpha-1 (CapZ alpha-1)	9.36339e-05	71.0396
Q13509	TUBB3	TBB3_HUMAN	Tubulin beta-3 chain (Tubulin beta-4 chain) (Tubulin beta-III)	5.30556e-05	72.9379
P08238	HSP90AB1	HS90B_HUMAN	Heat shock protein HSP 90-beta (HSP 90) (Heat shock 84 kDa) (HSP 84) (HSP84)	0.00807247	73.9938
Q99715	COL12A1	COCA1_HUMAN	Collagen alpha-1(XII) chain	0.000120752	74.7135
Q99759	MAP3K3	M3K3_HUMAN	Mitogen-activated protein kinase kinase kinase 3 (EC 2.7.11.25) (MAPK/ERK kinase kinase 3) (MEK kinase 3) (MEKK 3)	3.35134e-07	75.4805
Q01813	PFKP	PFKAP_HUMAN	ATP-dependent 6-phosphofructokinase, platelet type (ATP-PFK) (PFK-P) (EC 2.7.1.11) (6-phosphofructokinase type C) (Phosphofructo-1-kinase isozyme C) (PFK-C) (Phosphohexokinase)	0.000398299	76.4061
Q92520	FAM3C	FAM3C_HUMAN	Protein FAM3C (Interleukin-like EMT inducer)	1.12012e-07	76.5343
P61160	ACTR2	ARP2_HUMAN	Actin-related protein 2 (Actin-like protein 2)	4.14924e-06	77.7639
P55786	NPEPPS	PSA_HUMAN	Puromycin-sensitive aminopeptidase (PSA) (EC 3.4.11.14) (Cytosol alanyl aminopeptidase) (AAP-S)	3.19075e-05	77.8736
P30050	RPL12	RL12_HUMAN	Large ribosomal subunit protein uL11 (60S ribosomal protein L12)	1.9668e-05	77.8978
Q9BRA2	TXNDC17	TXD17_HUMAN	Thioredoxin domain-containing protein 17 (14 kDa thioredoxin-related protein) (TRP14) (Protein 42-9-9) (Thioredoxin-like protein 5)	1.64839e-05	78.863
Q8NFL0	B3GNT7	B3GN7_HUMAN	UDP-GlcNAc:betaGal beta-1,3-N-acetylglucosaminyltransferase 7 (BGnT-7) (Beta-1,3-Gn-T7) (Beta-1,3-N-acetylglucosaminyltransferase 7) (Beta3Gn-T7) (EC 2.4.1.-)	8.08949e-05	81.28
P78417	GSTO1	GSTO1_HUMAN	Glutathione S-transferase omega-1 (GSTO-1) (EC 2.5.1.18) (Glutathione S-transferase omega 1-1) (GSTO 1-1) (Glutathione-dependent dehydroascorbate reductase) (EC 1.8.5.1) (Monomethylarsonic acid reductase) (MMA(V) reductase) (EC 1.20.4.2) (S-(Phenacyl)glutathione reductase) (SPG-R)	7.72016e-06	81.7355
P62879	GNB2	GBB2_HUMAN	Guanine nucleotide-binding protein G(I)/G(S)/G(T) subunit beta-2 (G protein subunit beta-2) (Transducin beta chain 2)	2.61359e-07	84.1812
O15511	ARPC5	ARPC5_HUMAN	Actin-related protein 2/3 complex subunit 5 (Arp2/3 complex 16 kDa subunit) (p16-ARC)	0.000120649	84.5442
P15153	RAC2	RAC2_HUMAN	Ras-related C3 botulinum toxin substrate 2 (GX) (Small G protein) (p21-Rac2)	9.04337e-05	85.1005
Q13907	IDI1	IDI1_HUMAN	Isopentenyl-diphosphate Delta-isomerase 1 (EC 5.3.3.2) (Isopentenyl pyrophosphate isomerase 1) (IPP isomerase 1) (IPPI1)	5.13804e-05	85.3719
Q8NFJ5	GPRC5A	RAI3_HUMAN	Retinoic acid-induced protein 3 (G-protein coupled receptor family C group 5 member A) (Phorbol ester induced gene 1) (PEIG-1) (Retinoic acid-induced gene 1 protein) (RAIG-1)	3.14643e-06	86.4996
Q9Y490	TLN1	TLN1_HUMAN	Talin-1	7.47234e-05	86.6526
Q58FF8	HSP90AB2P	H90B2_HUMAN	Putative heat shock protein HSP 90-beta 2 (Heat shock protein 90-beta b) (Heat shock protein 90Bb)	0.00215439	88.3049
P07711	CTSL	CATL1_HUMAN	Procathepsin L (EC 3.4.22.15) (Cathepsin L1) (Major excreted protein) (MEP) [Cleaved into: Cathepsin L; Cathepsin L heavy chain; Cathepsin L light chain]	0.000938053	92.5761
P61981	YWHAG	1433G_HUMAN	14-3-3 protein gamma (Protein kinase C inhibitor protein 1) (KCIP-1) [Cleaved into: 14-3-3 protein gamma, N-terminally processed]	1.69076e-05	97.3995
P21333	FLNA	FLNA_HUMAN	Filamin-A (FLN-A) (Actin-binding protein 280) (ABP-280) (Alpha-filamin) (Endothelial actin-binding protein) (Filamin-1) (Non-muscle filamin)	6.04204e-06	97.6444
P27701	CD82	CD82_HUMAN	CD82 antigen (C33 antigen) (IA4) (Inducible membrane protein R2) (Metastasis suppressor Kangai-1) (Suppressor of tumorigenicity 6 protein) (Tetraspanin-27) (Tspan-27) (CD antigen CD82)	3.04508e-06	98.9725
P21926	CD9	CD9_HUMAN	CD9 antigen (5H9 antigen) (Cell growth-inhibiting gene 2 protein) (Leukocyte antigen MIC3) (Motility-related protein) (MRP-1) (Tetraspanin-29) (Tspan-29) (p24) (CD antigen CD9)	7.05321e-10	100.496
Q04917	YWHAH	1433F_HUMAN	14-3-3 protein eta (Protein AS1)	2.23454e-06	100.907
P29373	CRABP2	RABP2_HUMAN	Cellular retinoic acid-binding protein 2 (Cellular retinoic acid-binding protein II) (CRABP-II)	3.08802e-05	101.312
P08729	KRT7	K2C7_HUMAN	Keratin, type II cytoskeletal 7 (Cytokeratin-7) (CK-7) (Keratin-7) (K7) (Sarcolectin) (Type-II keratin Kb7)	1.42992e-05	102.494
P28066	PSMA5	PSA5_HUMAN	Proteasome subunit alpha type-5 (Macropain zeta chain) (Multicatalytic endopeptidase complex zeta chain) (Proteasome zeta chain)	0.000504536	102.705
P30041	PRDX6	PRDX6_HUMAN	Peroxiredoxin-6 (EC 1.11.1.27) (1-Cys peroxiredoxin) (1-Cys PRX) (24 kDa protein) (Acidic calcium-independent phospholipase A2) (aiPLA2) (EC 3.1.1.4) (Antioxidant protein 2) (Glutathione-dependent peroxiredoxin) (Liver 2D page spot 40) (Lysophosphatidylcholine acyltransferase 5) (LPC acyltransferase 5) (LPCAT-5) (Lyso-PC acyltransferase 5) (EC 2.3.1.23) (Non-selenium glutathione peroxidase) (NSGP…	0.000108509	104.345
P25789	PSMA4	PSA4_HUMAN	Proteasome subunit alpha type-4 (Macropain subunit C9) (Multicatalytic endopeptidase complex subunit C9) (Proteasome component C9) (Proteasome subunit L)	2.0631e-05	105.738
P35579	MYH9	MYH9_HUMAN	Myosin-9 (Cellular myosin heavy chain, type A) (Myosin heavy chain 9) (Myosin heavy chain, non-muscle IIa) (Non-muscle myosin heavy chain A) (NMMHC-A) (Non-muscle myosin heavy chain IIa) (NMMHC II-a) (NMMHC-IIA)	6.86367e-06	108.24
P52790	HK3	HXK3_HUMAN	Hexokinase-3 (EC 2.7.1.1) (Hexokinase type III) (HK III) (Hexokinase-C)	1.38721e-06	109.251
P46976	GYG1	GLYG_HUMAN	Glycogenin-1 (GN-1) (GN1) (EC 2.4.1.186)	1.02145e-06	110.42
P47756	CAPZB	CAPZB_HUMAN	F-actin-capping protein subunit beta (CapZ beta)	2.25793e-05	112.257
P28676	GCA	GRAN_HUMAN	Grancalcin	0.000140643	116.84
O00299	CLIC1	CLIC1_HUMAN	Chloride intracellular channel protein 1 (Chloride channel ABP) (Nuclear chloride ion channel 27) (NCC27) (Regulatory nuclear chloride ion channel protein) (hRNCC)	7.57399e-05	119.333
O15144	ARPC2	ARPC2_HUMAN	Actin-related protein 2/3 complex subunit 2 (Arp2/3 complex 34 kDa subunit) (p34-ARC)	0.000764072	119.415
P05787	KRT8	K2C8_HUMAN	Keratin, type II cytoskeletal 8 (Cytokeratin-8) (CK-8) (Keratin-8) (K8) (Type-II keratin Kb8)	7.0305e-05	127.201
P26447	S100A4	S10A4_HUMAN	Protein S100-A4 (Calvasculin) (Metastasin) (Placental calcium-binding protein) (Protein Mts1) (S100 calcium-binding protein A4)	3.71817e-06	131.017
P39059	COL15A1	COFA1_HUMAN	Collagen alpha-1(XV) chain [Cleaved into: Restin (Endostatin-XV) (Related to endostatin) (Restin-I); Restin-2 (Restin-II); Restin-3 (Restin-III); Restin-4 (Restin-IV)]	2.0305e-09	132.951
P51149	RAB7A	RAB7A_HUMAN	Ras-related protein Rab-7a (EC 3.6.5.2)	4.41341e-06	137.661
P23526	AHCY	SAHH_HUMAN	Adenosylhomocysteinase (AdoHcyase) (EC 3.13.2.1) (S-adenosyl-L-homocysteine hydrolase)	3.53421e-06	139.232
P41218	MNDA	MNDA_HUMAN	Myeloid cell nuclear differentiation antigen	0.000256199	140.14
A6NHG4	DDTL	DDTL_HUMAN	D-dopachrome decarboxylase-like protein (EC 4.1.1.-) (D-dopachrome tautomerase-like protein)	0.000110414	142.022
P08134	RHOC	RHOC_HUMAN	Rho-related GTP-binding protein RhoC (Rho cDNA clone 9) (h9)	0.000207678	144.046
Q13421	MSLN	MSLN_HUMAN	Mesothelin (CAK1 antigen) (Pre-pro-megakaryocyte-potentiating factor) [Cleaved into: Megakaryocyte-potentiating factor (MPF); Mesothelin, cleaved form]	8.15259e-07	145.72
Q92876	KLK6	KLK6_HUMAN	Kallikrein-6 (EC 3.4.21.-) (Neurosin) (Protease M) (SP59) (Serine protease 18) (Serine protease 9) (Zyme)	3.33401e-05	149.762
P18669	PGAM1	PGAM1_HUMAN	Phosphoglycerate mutase 1 (EC 5.4.2.11) (EC 5.4.2.4) (BPG-dependent PGAM 1) (Phosphoglycerate mutase isozyme B) (PGAM-B)	1.64415e-07	149.965
P26038	MSN	MOES_HUMAN	Moesin (Membrane-organizing extension spike protein)	1.00637e-07	153.372
P16401	H1-5	H15_HUMAN	Histone H1.5 (Histone H1a) (Histone H1b) (Histone H1s-3)	8.85773e-06	157.442
O15551	CLDN3	CLD3_HUMAN	Claudin-3 (Clostridium perfringens enterotoxin receptor 2) (CPE-R 2) (CPE-receptor 2) (Rat ventral prostate.1 protein homolog) (hRVP1)	5.91413e-06	158.519
A0A075B6H9	IGLV4-69	LV469_HUMAN	Immunoglobulin lambda variable 4-69	0.0158819	161.12
Q14207	NPAT	NPAT_HUMAN	Protein NPAT (Nuclear protein of the ataxia telangiectasia mutated locus) (Nuclear protein of the ATM locus) (p220)	9.03569e-07	161.422
P11166	SLC2A1	GTR1_HUMAN	Solute carrier family 2, facilitated glucose transporter member 1 (Glucose transporter type 1, erythrocyte/brain) (GLUT-1) (HepG2 glucose transporter)	8.03762e-05	162.965
P11413	G6PD	G6PD_HUMAN	Glucose-6-phosphate 1-dehydrogenase (G6PD) (EC 1.1.1.49)	1.47625e-06	164.58
P18085	ARF4	ARF4_HUMAN	ADP-ribosylation factor 4	6.36394e-05	174.461
Q99459	CDC5L	CDC5L_HUMAN	Cell division cycle 5-like protein (Cdc5-like protein) (Pombe cdc5-related protein)	0.00220378	176.189
P09211	GSTP1	GSTP1_HUMAN	Glutathione S-transferase P (EC 2.5.1.18) (GST class-pi) (GSTP1-1)	6.7737e-09	177.935
P15531	NME1	NDKA_HUMAN	Nucleoside diphosphate kinase A (NDK A) (NDP kinase A) (EC 2.7.4.6) (Granzyme A-activated DNase) (GAAD) (Metastasis inhibition factor nm23) (NM23-H1) (Tumor metastatic process-associated protein)	2.41515e-06	181.005
P0DV77	TPRX2	TPRX2_HUMAN	Tetrapeptide repeat homeobox protein 2	0.0002681	181.67
O00560	SDCBP	SDCB1_HUMAN	Syntenin-1 (Melanoma differentiation-associated protein 9) (MDA-9) (Pro-TGF-alpha cytoplasmic domain-interacting protein 18) (TACIP18) (Scaffold protein Pbp1) (Syndecan-binding protein 1)	0.00369658	188.784
P25815	S100P	S100P_HUMAN	Protein S100-P (Migration-inducing gene 9 protein) (MIG9) (Protein S100-E) (S100 calcium-binding protein P)	0.00096297	189.557
P43490	NAMPT	NAMPT_HUMAN	Nicotinamide phosphoribosyltransferase (NAmPRTase) (Nampt) (EC 2.4.2.12) (Pre-B-cell colony-enhancing factor 1) (Pre-B cell-enhancing factor) (Visfatin)	0.00187762	203.433
P06703	S100A6	S10A6_HUMAN	Protein S100-A6 (Calcyclin) (Growth factor-inducible protein 2A9) (MLN 4) (Prolactin receptor-associated protein) (PRA) (S100 calcium-binding protein A6)	0.000129459	209.568
P61224	RAP1B	RAP1B_HUMAN	Ras-related protein Rap-1b (EC 3.6.5.2) (GTP-binding protein smg p21B)	2.2467e-05	221.734
P01889	HLA-B	HLAB_HUMAN	HLA class I histocompatibility antigen, B alpha chain (Human leukocyte antigen B) (HLA-B)	4.82931e-06	223.034
A0A075B6R2	IGHV4-4	HV404_HUMAN	Immunoglobulin heavy variable 4-4	0.0103039	231.475
Q03113	GNA12	GNA12_HUMAN	Guanine nucleotide-binding protein subunit alpha-12 (G alpha-12) (G-protein subunit alpha-12)	5.36033e-05	249.827
O75083	WDR1	WDR1_HUMAN	WD repeat-containing protein 1 (Actin-interacting protein 1) (AIP1) (NORI-1)	1.46418e-07	264.493
O95803	NDST3	NDST3_HUMAN	Bifunctional heparan sulfate N-deacetylase/N-sulfotransferase 3 (Glucosaminyl N-deacetylase/N-sulfotransferase 3) (NDST-3) (hNDST-3) (N-heparan sulfate sulfotransferase 3) (N-HSST 3) [Includes: Heparan sulfate N-deacetylase NDST3 (EC 3.-.-.-); [heparan sulfate]-glucosamine N-sulfotransferase NDST3 (EC 2.8.2.8)]	8.73451e-05	300.41
Q01518	CAP1	CAP1_HUMAN	Adenylyl cyclase-associated protein 1 (CAP 1)	2.83238e-10	313.688
P63104	YWHAZ	1433Z_HUMAN	14-3-3 protein zeta/delta (Protein kinase C inhibitor protein 1) (KCIP-1)	3.6016e-05	317.546
P31949	S100A11	S10AB_HUMAN	Protein S100-A11 (Calgizzarin) (Metastatic lymph node gene 70 protein) (MLN 70) (Protein S100-C) (S100 calcium-binding protein A11) [Cleaved into: Protein S100-A11, N-terminally processed]	2.58949e-06	351.864
P68431	H3C1	H31_HUMAN	Histone H3.1 (Histone H3/a) (Histone H3/b) (Histone H3/c) (Histone H3/d) (Histone H3/f) (Histone H3/h) (Histone H3/i) (Histone H3/j) (Histone H3/k) (Histone H3/l)	3.27544e-08	365.443
Q9BW92	TARS2	SYTM_HUMAN	Threonine--tRNA ligase, mitochondrial (EC 6.1.1.3) (Threonyl-tRNA synthetase) (ThrRS) (Threonyl-tRNA synthetase-like 1)	1.33205e-05	466.17
A0A0B4J1U3	IGLV1-36	LV136_HUMAN	Immunoglobulin lambda variable 1-36	0.000342286	490.558
P08311	CTSG	CATG_HUMAN	Cathepsin G (CG) (EC 3.4.21.20) [Cleaved into: Cathepsin G, C-terminal truncated form]	2.39767e-07	559.406
Q9UGM3	DMBT1	DMBT1_HUMAN	Deleted in malignant brain tumors 1 protein (Glycoprotein 340) (Gp-340) (Hensin) (Salivary agglutinin) (SAG) (Surfactant pulmonary-associated D-binding protein)	3.15885e-08	567.876
P52209	PGD	6PGD_HUMAN	6-phosphogluconate dehydrogenase, decarboxylating (EC 1.1.1.44)	3.90686e-07	753.093
Q4G0J3	LARP7	LARP7_HUMAN	La-related protein 7 (La ribonucleoprotein domain family member 7) (hLARP7) (P-TEFb-interaction protein for 7SK stability) (PIP7S)	1.43801e-08	784.302
P06702	S100A9	S10A9_HUMAN	Protein S100-A9 (Calgranulin-B) (Calprotectin L1H subunit) (Leukocyte L1 complex heavy chain) (Migration inhibitory factor-related protein 14) (MRP-14) (p14) (S100 calcium-binding protein A9)	6.37125e-12	1094.04
Q9NP58	ABCB6	ABCB6_HUMAN	ATP-binding cassette sub-family B member 6 (ABC-type heme transporter ABCB6) (EC 7.6.2.5) (Mitochondrial ABC transporter 3) (Mt-ABC transporter 3) (P-glycoprotein-related protein) (Ubiquitously-expressed mammalian ABC half transporter)	3.81941e-06	1362.77
P15941	MUC1	MUC1_HUMAN	Mucin-1 (MUC-1) (Breast carcinoma-associated antigen DF3) (Cancer antigen 15-3) (CA 15-3) (Carcinoma-associated mucin) (Episialin) (H23AG) (Krebs von den Lungen-6) (KL-6) (PEMT) (Peanut-reactive urinary mucin) (PUM) (Polymorphic epithelial mucin) (PEM) (Tumor-associated epithelial membrane antigen) (EMA) (Tumor-associated mucin) (CD antigen CD227) [Cleaved into: Mucin-1 subunit alpha (MUC1-NT) (M…	1.82688e-06	1883.32
P08246	ELANE	ELNE_HUMAN	Neutrophil elastase (EC 3.4.21.37) (Bone marrow serine protease) (Elastase-2) (Human leukocyte elastase) (HLE) (Medullasin) (PMN elastase)	3.38443e-06	4758.43
