# Supplementary material for: Malignant pleural effusion facilitates the establishment and maintenance of tumor organoid biobank with multiple patient-derived lung tumor cell sources
Source: Exp Hematol Oncol. 2024 Nov 15;13:115. doi: 10.1186/s40164-024-00581-9 (PMC11566167; doi:10.1186/s40164-024-00581-9)
Supplement: Supplementary file 2 — Supplementary Material 2 [file 40164_2024_581_MOESM2_ESM.xlsx]

## Sheet: 更新_#BPI_Task_30869_quant_descri
name	Gene Name	Protein.Names	description	LE2LE6_1	LE2LE6_2	LE2LE6_3	LE3LE5_1	LE3LE5_2	LE3LE5_3
A0A075B6H7	IGKV3-7	KV37_HUMAN	Probable non-functional immunoglobulin kappa variable 3-7	1084440970	1051969628	9.70537e+08	8.03166e+08	770000242	7.80925e+08
A0A075B6H9	IGLV4-69	LV469_HUMAN	Immunoglobulin lambda variable 4-69	3.02563e+06	1.47033e+06	1.58132e+06	0	0	0
A0A075B6I0	IGLV8-61	LV861_HUMAN	Immunoglobulin lambda variable 8-61	2.7591e+07	2.4899e+07	2.50121e+07	3.45187e+07	3.76997e+07	3.83822e+07
A0A075B6I4	IGLV10-54	LVX54_HUMAN	Immunoglobulin lambda variable 10-54	1.21426e+06	1.46424e+06	1.28414e+06	2.38489e+06	2.86802e+06	2.34345e+06
A0A075B6I7	IGLV5-48	LV548_HUMAN	Probable non-functional immunoglobulin lambda variable 5-48	778041	744460	588020	0	0	473164
A0A075B6I9	IGLV7-46	LV746_HUMAN	Immunoglobulin lambda variable 7-46	191854162	2.08168e+08	1.87288e+08	9.49026e+07	8.03834e+07	8.99961e+07
A0A075B6J1	IGLV5-37	LV537_HUMAN	Immunoglobulin lambda variable 5-37	116034	119192	103276	183052	0	188855
A0A075B6J9	IGLV2-18	LV218_HUMAN	Immunoglobulin lambda variable 2-18	2.44056e+07	2.30306e+07	2.32244e+07	1.59966e+07	1.63496e+07	1.91425e+07
A0A075B6K0	IGLV3-16	LV316_HUMAN	Immunoglobulin lambda variable 3-16	8.29505e+07	9.54627e+07	8.74575e+07	7.03956e+07	8.20775e+07	8.00646e+07
A0A075B6K4	IGLV3-10	LV310_HUMAN	Immunoglobulin lambda variable 3-10	29026500	30232100	27504000	57918200	54446400	58700200
A0A075B6K5	IGLV3-9	LV39_HUMAN	Immunoglobulin lambda variable 3-9	4.97005e+07	4.79651e+07	5.59384e+07	3.53603e+07	3.66112e+07	4.17105e+07
A0A075B6Q5	IGHV3-64	HV364_HUMAN	Immunoglobulin heavy variable 3-64	6.03721e+06	7.35336e+06	6.94418e+06	9.22179e+06	7.9843e+06	8.84854e+06
A0A075B6R2	IGHV4-4	HV404_HUMAN	Immunoglobulin heavy variable 4-4	1640890	3522830	3567280	0	0	0
A0A075B6R9	IGKV2D-24	KVD24_HUMAN	Probable non-functional immunoglobulin kappa variable 2D-24	5.41543e+07	6.58103e+07	5.3398e+07	1.30475e+07	8.86357e+06	1.1087e+07
A0A075B6S2	IGKV2D-29	KVD29_HUMAN	Immunoglobulin kappa variable 2D-29	2.48188e+08	2.7157e+08	278577856	3.9073e+08	3.5017e+08	3.72151e+08
A0A075B6S5	IGKV1-27	KV127_HUMAN	Immunoglobulin kappa variable 1-27	1.05851e+07	1.13635e+07	1.07985e+07	7.8564e+06	7.20978e+06	8.18197e+06
A0A075B6S9	IGKV1-37	KV137_HUMAN	Probable non-functional immunoglobulinn kappa variable 1-37	713195	829645	917718	490159	459597	0
A0A075B7B8	IGHV3OR16-12	A0A075B7B8_HUMAN	Immunoglobulin heavy variable 3/OR16-12 (non-functional)	1.75603e+08	1.78083e+08	1.79907e+08	1.81501e+08	1.5295e+08	1.68691e+08
A0A075B7D0	IGHV1OR15-1	A0A075B7D0_HUMAN	Immunoglobulin heavy variable 1/OR15-1 (non-functional)	7.17167e+07	5.07647e+07	1.08144e+08	8.42995e+07	1.01522e+08	8.08741e+07
A0A075B7D8	IGHV3OR15-7	A0A075B7D8_HUMAN	Immunoglobulin heavy variable 3/OR15-7 (pseudogene)	8.13751e+06	8.14279e+06	1.02231e+07	7.65812e+06	7.36498e+06	8.27176e+06
A0A075B7E8	IGHV3OR16-13	A0A075B7E8_HUMAN	Immunoglobulin heavy variable 3/OR16-13 (non-functional)	5132700	2138560	5277320	4089970	4139250	3586350
A0A087WSX0	IGLV5-45	LV545_HUMAN	Immunoglobulin lambda variable 5-45	1368790	1811650	1456850	0	600260	840329
A0A087WSY6	IGKV3D-15	KVD15_HUMAN	Immunoglobulin kappa variable 3D-15	1.21893e+08	1.20881e+08	1.1189e+08	8.70196e+07	8.01334e+07	8.70723e+07
A0A087WSZ0	IGKV1D-8	KVD08_HUMAN	Immunoglobulin kappa variable 1D-8	3.66237e+06	3.00302e+06	2.89722e+06	0	0	1.18676e+06
A0A0A0MRZ8	IGKV3D-11	KVD11_HUMAN	Immunoglobulin kappa variable 3D-11	889302399	9.78402e+08	9.4349e+08	3.1181e+08	5.21113e+08	6.11923e+08
A0A0A0MRZ9	IGLV5-52	LV552_HUMAN	Immunoglobulin lambda variable 5-52	93257.3	154467	156845	379374	446322	223485
A0A0A0MS14	IGHV1-45	HV145_HUMAN	Immunoglobulin heavy variable 1-45	5475290	4527470	5048770	4999070	3999580	3775180
A0A0A0MS15	IGHV3-49	HV349_HUMAN	Immunoglobulin heavy variable 3-49	2.46033e+07	2.52882e+07	2.49289e+07	1.96591e+07	1.96014e+07	2.03805e+07
A0A0A0MT36	IGKV6D-21	KVD21_HUMAN	Immunoglobulin kappa variable 6D-21	13641100	14985300	14849100	29663700	27594500	28500600
A0A0A0MT89	IGKJ1	KJ01_HUMAN	Immunoglobulin kappa joining 1	2.88732e+07	2.64731e+07	2.74306e+07	1.89908e+07	1.73489e+07	1.89192e+07
A0A0A0MT96	IGKJ3	A0A0A0MT96_HUMAN	Immunoglobulin kappa joining 3	2.65024e+07	2.85966e+07	2.58014e+07	2.62162e+07	2.10515e+07	2.38586e+07
A0A0A0MTA3	IGKJ5	A0A0A0MTA3_HUMAN	Immunoglobulin kappa joining 5	20035100	21071800	19197300	15642100	14588100	14743200
A0A0B4J1U3	IGLV1-36	LV136_HUMAN	Immunoglobulin lambda variable 1-36	5.1062e+06	6.51048e+06	6.88667e+06	0	0	0
A0A0B4J1U7	IGHV6-1	HV601_HUMAN	Immunoglobulin heavy variable 6-1	3.23829e+07	3.28594e+07	3.11487e+07	2.05336e+07	1.72019e+07	1.78325e+07
A0A0B4J1V0	IGHV3-15	HV315_HUMAN	Immunoglobulin heavy variable 3-15	5.02972e+06	5.5922e+06	5.31669e+06	4.11515e+06	3.5529e+06	4.34576e+06
A0A0B4J1V2	IGHV2-26	HV226_HUMAN	Immunoglobulin heavy variable 2-26	685632	687337	695821	978206	935496	923309
A0A0B4J1V6	IGHV3-73	HV373_HUMAN	Immunoglobulin heavy variable 3-73	2.79921e+06	3.03568e+06	2.91436e+06	1366030	0	1384490
A0A0B4J1X5	IGHV3-74	HV374_HUMAN	Immunoglobulin heavy variable 3-74	53109500	35077500	44821000	34139900	28800700	32126200
A0A0B4J1X8	IGHV3-43	HV343_HUMAN	Immunoglobulin heavy variable 3-43	1.21807e+07	2.34519e+07	2.07825e+07	1.91441e+07	1.54349e+07	1.65379e+07
A0A0B4J1Y8	IGLV9-49	LV949_HUMAN	Immunoglobulin lambda variable 9-49	2.00161e+07	1.78688e+07	1.92293e+07	1.00628e+07	9.15151e+06	1.00194e+07
A0A0B4J1Y9	IGHV3-72	HV372_HUMAN	Immunoglobulin heavy variable 3-72	2.45287e+07	2.77842e+07	2.50476e+07	9.87793e+06	1.48069e+07	12630977
A0A0B4J2B5	IGHV3OR16-9	A0A0B4J2B5_HUMAN	Immunoglobulin heavy variable 3/OR16-9 (non-functional)	5.55855e+08	5.10076e+08	4.7211e+08	1.54873e+08	160110663	1.72381e+08
A0A0B4J2B8	IGHV1OR15-9	A0A0B4J2B8_HUMAN	Immunoglobulin heavy variable 1/OR15-9 (non-functional)	7.10663e+06	5861180	5687470	8.12156e+06	6793680	6.95003e+06
A0A0B4J2D9	IGKV1D-13	KVD13_HUMAN	Immunoglobulin kappa variable 1D-13	2.40268e+06	4.4982e+06	3.99728e+06	1.38312e+06	1.42209e+06	1.3967e+06
A0A0B4J2H0	IGHV1-69D	HV69D_HUMAN	Immunoglobulin heavy variable 1-69D	576954	736677	749475	649962	515818	522793
A0A0C4DH24	IGKV6-21	KV621_HUMAN	Immunoglobulin kappa variable 6-21	4.4816e+06	4.10659e+06	3.75895e+06	2.81535e+06	2.17983e+06	2.87132e+06
A0A0C4DH25	IGKV3D-20	KVD20_HUMAN	Immunoglobulin kappa variable 3D-20	3.54816e+08	3.22915e+08	3.08238e+08	177699958	2.30915e+08	1.68846e+08
A0A0C4DH29	IGHV1-3	HV103_HUMAN	Immunoglobulin heavy variable 1-3	5.39581e+06	5.92046e+06	6.32205e+06	4.49804e+06	4.26136e+06	4.29959e+06
A0A0C4DH31	IGHV1-18	HV118_HUMAN	Immunoglobulin heavy variable 1-18	5.1809e+06	6.22155e+06	6.35473e+06	3.76776e+06	3.07631e+06	3.31488e+06
A0A0C4DH32	IGHV3-20	HV320_HUMAN	Immunoglobulin heavy variable 3-20	1.67828e+06	689208	2.88608e+06	2.13907e+06	2.09474e+06	2.13374e+06
A0A0C4DH33	IGHV1-24	HV124_HUMAN	Immunoglobulin heavy variable 1-24	2.41995e+06	3.745e+06	2.79855e+06	4.12369e+06	3.18297e+06	3.31385e+06
A0A0C4DH34	IGHV4-28	HV428_HUMAN	Immunoglobulin heavy variable 4-28	9.43512e+07	9.56169e+07	8.78219e+07	8.035e+07	8.49586e+07	8.3961e+07
A0A0C4DH35	IGHV3-35	HV335_HUMAN	Probable non-functional immunoglobulin heavy variable 3-35	8.6779e+07	8.78869e+07	8.70135e+07	4.44121e+07	4.44307e+07	5.48651e+07
A0A0C4DH36	IGHV3-38	HV338_HUMAN	Probable non-functional immunoglobulin heavy variable 3-38	11010199	1.05482e+07	1.04379e+07	6.51934e+06	7.88807e+06	5.22145e+06
A0A0C4DH38	IGHV5-51	HV551_HUMAN	Immunoglobulin heavy variable 5-51	6.58392e+07	6.71623e+07	6.82293e+07	5.52996e+07	6.69122e+07	6.18675e+07
A0A0C4DH39	IGHV1-58	HV158_HUMAN	Immunoglobulin heavy variable 1-58	0	1.70958e+06	1.8017e+06	1.10216e+06	1.02522e+06	1.03724e+06
A0A0C4DH67	IGKV1-8	KV108_HUMAN	Immunoglobulin kappa variable 1-8	1477040	1720870	0	1190970	893814	1624220
A0A0C4DH72	IGKV1-6	KV106_HUMAN	Immunoglobulin kappa variable 1-6	3.87445e+07	3.66892e+07	3.64074e+07	2.03371e+07	2.04976e+07	2.12906e+07
A0A0G2JMI3	IGHV1-69-2	HV692_HUMAN	Immunoglobulin heavy variable 1-69-2	2.01306e+06	1.84535e+06	1.79946e+06	0	2.04255e+06	0
A0A0G2JS06	IGLV5-39	LV539_HUMAN	Immunoglobulin lambda variable 5-39	8581280	10293000	9679680	7205720	6899200	0
A0A0J9YWN2	IGHJ2	A0A0J9YWN2_HUMAN	Immunoglobulin heavy joining 2	543391	594011	649701	0	0	0
A0A0J9YX35	IGHV3-64D	HV64D_HUMAN	Immunoglobulin heavy variable 3-64D	1.42295e+07	1.46014e+07	1.42185e+07	1.64006e+07	1.44705e+07	1.21748e+07
A0A0J9YXX1	IGHV5-10-1	HV5X1_HUMAN	Immunoglobulin heavy variable 5-10-1	390021	259107	439303	799984	987076	1070500
A0A2R8Y4L2	HNRNPA1L3	RA1L3_HUMAN	Heterogeneous nuclear ribonucleoprotein A1-like 3 (Heterogeneous nuclear ribonucleoprotein A1 pseudogene 48)	289664	300418	324768	0	0	0
A0A8I5KQE6	RPSA2	RPSA2_HUMAN	Small ribosomal subunit protein uS2B (37 kDa laminin receptor precursor) (37LRP) (37/67 kDa laminin receptor) (LRP/LR) (40S ribosomal protein SA) (40S ribosomal protein SA2) (67 kDa laminin receptor) (67LR) (Laminin receptor 1) (LamR) (Laminin-binding protein precursor p40) (LBP/p40)	752056	562365	719974	0	0	0
A0M8Q6	IGLC7	IGLC7_HUMAN	Immunoglobulin lambda constant 7 (Ig lambda-7 chain C region)	8.71211e+08	7.7212e+08	799585000	6.67299e+08	7.88021e+08	7.50617e+08
A1L4H1	SSC5D	SRCRL_HUMAN	Soluble scavenger receptor cysteine-rich domain-containing protein SSC5D (Soluble scavenger protein with 5 SRCR domains) (SSc5D)	241923	258094	245646	156895	221380	176552
A6NGU5	GGT3P	GGT3_HUMAN	Putative glutathione hydrolase 3 proenzyme (EC 3.4.19.13) (Gamma-glutamyltransferase 3) (Putative gamma-glutamyltranspeptidase 3) (GGT 3) (EC 2.3.2.2) [Cleaved into: Putative glutathione hydrolase 3 heavy chain; Putative glutathione hydrolase 3 light chain]	763535	735242	690553	0	0	0
A6NHG4	DDTL	DDTL_HUMAN	D-dopachrome decarboxylase-like protein (EC 4.1.1.-) (D-dopachrome tautomerase-like protein)	1.85241e+06	1.55809e+06	1.94643e+06	0	0	0
A6NHQ2	FBLL1	FBLL1_HUMAN	rRNA/tRNA 2'-O-methyltransferase fibrillarin-like protein 1 (EC 2.1.1.-) (Protein-glutamine methyltransferase)	1.52907e+07	1.25422e+07	1.34277e+07	1.04644e+07	9351530	1.28767e+07
A8MUZ8	ZNF705G	Z705G_HUMAN	Putative zinc finger protein 705G	381932	558937	646326	669631	712097	620307
B5MCY1	TDRD15	TDR15_HUMAN	Tudor domain-containing protein 15	0	0	0	589078	655358	699638
B9A064	IGLL5	IGLL5_HUMAN	Immunoglobulin lambda-like polypeptide 5 (G lambda-1) (Germline immunoglobulin lambda 1)	3682606463	3839523236	3710948167	3683876361	3990509809	3849056637
O00142	TK2	KITM_HUMAN	Thymidine kinase 2, mitochondrial (EC 2.7.1.21) (2'-deoxyuridine kinase TK2) (EC 2.7.1.74) (Deoxycytidine kinase TK2) (EC 2.7.1.-) (Mt-TK)	7999520	5379250	7375360	7834960	0	0
O00148	DDX39A	DX39A_HUMAN	ATP-dependent RNA helicase DDX39A (EC 3.6.4.13) (DEAD box protein 39) (Nuclear RNA helicase URH49)	277963	274905	251354	0	0	36549
O00159	MYO1C	MYO1C_HUMAN	Unconventional myosin-Ic (Myosin I beta) (MMI-beta) (MMIb)	507913	514560	494347	0	0	0
O00187	MASP2	MASP2_HUMAN	Mannan-binding lectin serine protease 2 (EC 3.4.21.104) (MBL-associated serine protease 2) (Mannose-binding protein-associated serine protease 2) (MASP-2) [Cleaved into: Mannan-binding lectin serine protease 2 A chain; Mannan-binding lectin serine protease 2 B chain]	2.12489e+06	2.32497e+06	2.17841e+06	2.1649e+06	2.49099e+06	2.20032e+06
O00299	CLIC1	CLIC1_HUMAN	Chloride intracellular channel protein 1 (Chloride channel ABP) (Nuclear chloride ion channel 27) (NCC27) (Regulatory nuclear chloride ion channel protein) (hRNCC)	1.40068e+06	1.67837e+06	1.42207e+06	0	0	0
O00391	QSOX1	QSOX1_HUMAN	Sulfhydryl oxidase 1 (hQSOX) (EC 1.8.3.2) (Quiescin Q6)	2.35817e+07	2.2888e+07	2.22296e+07	7.46172e+06	6.84411e+06	7.19513e+06
O00468	AGRN	AGRIN_HUMAN	Agrin [Cleaved into: Agrin N-terminal 110 kDa subunit; Agrin C-terminal 110 kDa subunit; Agrin C-terminal 90 kDa fragment (C90); Agrin C-terminal 22 kDa fragment (C22)]	4.62971e+06	4.52235e+06	4.3822e+06	387625	369207	436857
O00533	CHL1	NCHL1_HUMAN	Neural cell adhesion molecule L1-like protein (Close homolog of L1) [Cleaved into: Processed neural cell adhesion molecule L1-like protein]	559314	484350	469157	639227	562088	585140
O00534	VWA5A	VMA5A_HUMAN	von Willebrand factor A domain-containing protein 5A (Breast cancer suppressor candidate 1) (BCSC-1) (Loss of heterozygosity 11 chromosomal region 2 gene A protein)	311755	0	240021	0	0	0
O00560	SDCBP	SDCB1_HUMAN	Syntenin-1 (Melanoma differentiation-associated protein 9) (MDA-9) (Pro-TGF-alpha cytoplasmic domain-interacting protein 18) (TACIP18) (Scaffold protein Pbp1) (Syndecan-binding protein 1)	1650980	2981160	2488610	0	0	0
O00584	RNASET2	RNT2_HUMAN	Ribonuclease T2 (EC 4.6.1.19) (Ribonuclease 6)	162465	0	229280	0	0	0
O00764	PDXK	PDXK_HUMAN	Pyridoxal kinase (EC 2.7.1.35) (Pyridoxine kinase)	72822.1	76174.2	71352.3	0	0	0
O14498	ISLR	ISLR_HUMAN	Immunoglobulin superfamily containing leucine-rich repeat protein	1.9677e+06	1.93909e+06	1.96689e+06	1.81551e+06	1792850	1.7101e+06
O14602	EIF1AY	IF1AY_HUMAN	Eukaryotic translation initiation factor 1A, Y-chromosomal (eIF-1A Y isoform) (eIF1A Y isoform) (Eukaryotic translation initiation factor 4C) (eIF-4C)	0	0	0	2550590	3415100	2394330
O14733	MAP2K7	MP2K7_HUMAN	Dual specificity mitogen-activated protein kinase kinase 7 (MAP kinase kinase 7) (MAPKK 7) (EC 2.7.12.2) (JNK-activating kinase 2) (MAPK/ERK kinase 7) (MEK 7) (Stress-activated protein kinase kinase 4) (SAPK kinase 4) (SAPKK-4) (SAPKK4) (c-Jun N-terminal kinase kinase 2) (JNK kinase 2) (JNKK 2)	23083400	27572800	24935900	23837600	24812900	24032200
O14745	NHERF1	NHRF1_HUMAN	Na(+)/H(+) exchange regulatory cofactor NHE-RF1 (NHERF-1) (Ezrin-radixin-moesin-binding phosphoprotein 50) (EBP50) (Regulatory cofactor of Na(+)/H(+) exchanger) (Sodium-hydrogen exchanger regulatory factor 1) (Solute carrier family 9 isoform A3 regulatory factor 1)	703914	764254	540720	0	0	0
O14746	TERT	TERT_HUMAN	Telomerase reverse transcriptase (EC 2.7.7.49) (HEST2) (Telomerase catalytic subunit) (Telomerase-associated protein 2) (TP2)	3362230	3615150	3536100	0	3570740	0
O14786	NRP1	NRP1_HUMAN	Neuropilin-1 (Vascular endothelial cell growth factor 165 receptor) (CD antigen CD304)	7.45562e+06	8.2293e+06	7.12007e+06	5.13392e+06	5.07511e+06	4.86005e+06
O14791	APOL1	APOL1_HUMAN	Apolipoprotein L1 (Apolipoprotein L) (Apo-L) (ApoL) (Apolipoprotein L-I) (ApoL-I)	8.02774e+06	8.75338e+06	7.8976e+06	7.25638e+06	6.77486e+06	7.29378e+06
O14818	PSMA7	PSA7_HUMAN	Proteasome subunit alpha type-7 (Proteasome subunit RC6-1) (Proteasome subunit XAPC7)	539028	0	650672	0	0	0
O14926	FSCN2	FSCN2_HUMAN	Fascin-2 (Retinal fascin)	1356650	1135980	1053510	1194610	877763	1099580
O14960	LECT2	LECT2_HUMAN	Leukocyte cell-derived chemotaxin-2 (LECT-2) (hLECT2)	0	0	166360	214925	0	216929
O14980	XPO1	XPO1_HUMAN	Exportin-1 (Exp1) (Chromosome region maintenance 1 protein homolog)	222856	212900	188691	0	0	0
O15078	CEP290	CE290_HUMAN	Centrosomal protein of 290 kDa (Cep290) (Bardet-Biedl syndrome 14 protein) (Cancer/testis antigen 87) (CT87) (Nephrocystin-6) (Tumor antigen se2-2)	1571500	0	0	0	0	1961020
O15085	ARHGEF11	ARHGB_HUMAN	Rho guanine nucleotide exchange factor 11 (PDZ-RhoGEF)	836380	685259	772258	391536	447000	424635
O15090	ZNF536	ZN536_HUMAN	Zinc finger protein 536	3323800	3294290	3375490	6164800	5600680	5710050
O15143	ARPC1B	ARC1B_HUMAN	Actin-related protein 2/3 complex subunit 1B (Arp2/3 complex 41 kDa subunit) (p41-ARC)	1.78827e+06	1.74874e+06	1.62273e+06	144628	0	0
O15144	ARPC2	ARPC2_HUMAN	Actin-related protein 2/3 complex subunit 2 (Arp2/3 complex 34 kDa subunit) (p34-ARC)	1.18063e+06	1.68997e+06	1.63361e+06	0	0	0
O15145	ARPC3	ARPC3_HUMAN	Actin-related protein 2/3 complex subunit 3 (Arp2/3 complex 21 kDa subunit) (p21-ARC)	135757	211128	0	0	0	0
O15230	LAMA5	LAMA5_HUMAN	Laminin subunit alpha-5 (Laminin-10 subunit alpha) (Laminin-11 subunit alpha) (Laminin-15 subunit alpha)	242926	306674	251693	0	0	0
O15394	NCAM2	NCAM2_HUMAN	Neural cell adhesion molecule 2 (N-CAM-2) (NCAM-2)	14215600	11969700	13103600	8993000	0	10028600
O15427	SLC16A3	MOT4_HUMAN	Monocarboxylate transporter 4 (MCT 4) (Solute carrier family 16 member 3)	366077	315749	376674	0	0	0
O15511	ARPC5	ARPC5_HUMAN	Actin-related protein 2/3 complex subunit 5 (Arp2/3 complex 16 kDa subunit) (p16-ARC)	1.12204e+06	921857	1.14503e+06	0	0	0
O15551	CLDN3	CLD3_HUMAN	Claudin-3 (Clostridium perfringens enterotoxin receptor 2) (CPE-R 2) (CPE-receptor 2) (Rat ventral prostate.1 protein homolog) (hRVP1)	1.89396e+06	2.10861e+06	1.97661e+06	0	0	0
O43143	DHX15	DHX15_HUMAN	ATP-dependent RNA helicase DHX15 (EC 3.6.4.13) (ATP-dependent RNA helicase #46) (DEAH box protein 15) (Splicing factor Prp43) (hPrp43)	32207.5	0	0	0	0	0
O43149	ZZEF1	ZZEF1_HUMAN	Zinc finger ZZ-type and EF-hand domain-containing protein 1	677084	686138	827863	1810110	1969080	2037980
O43175	PHGDH	SERA_HUMAN	D-3-phosphoglycerate dehydrogenase (3-PGDH) (EC 1.1.1.95) (2-oxoglutarate reductase) (EC 1.1.1.399) (Malate dehydrogenase) (EC 1.1.1.37)	74505.8	66193.9	64427.8	52793.5	0	0
O43278	SPINT1	SPIT1_HUMAN	Kunitz-type protease inhibitor 1 (Hepatocyte growth factor activator inhibitor type 1) (HAI-1)	3.29137e+06	2.64447e+06	2.70945e+06	0	0	627651
O43488	AKR7A2	ARK72_HUMAN	Aflatoxin B1 aldehyde reductase member 2 (EC 1.1.1.n11) (AFB1 aldehyde reductase 1) (AFB1-AR 1) (Aldoketoreductase 7) (Succinic semialdehyde reductase) (SSA reductase)	255135	203658	258588	0	0	0
O43493	TGOLN2	TGON2_HUMAN	Trans-Golgi network integral membrane protein 2 (Trans-Golgi network glycoprotein 46) (TGN38 homolog) (hTGN46) (Trans-Golgi network glycoprotein 48) (hTGN48) (Trans-Golgi network glycoprotein 51) (hTGN51) (Trans-Golgi network protein 2)	422679	467185	384018	248629	315619	281778
O43707	ACTN4	ACTN4_HUMAN	Alpha-actinin-4 (Non-muscle alpha-actinin 4)	1.19321e+06	1.12903e+06	1.16599e+06	0	66176.6	0
O43795	MYO1B	MYO1B_HUMAN	Unconventional myosin-Ib (MYH-1c) (Myosin I alpha) (MMI-alpha) (MMIa)	10835100	8071760	10964700	12926300	11814800	12915400
O43847	NRDC	NRDC_HUMAN	Nardilysin (EC 3.4.24.61) (N-arginine dibasic convertase) (NRD convertase) (NRD-C) (Nardilysin convertase)	1093990	0	0	0	0	0
O43866	CD5L	CD5L_HUMAN	CD5 antigen-like (Apoptosis inhibitor expressed by macrophages) (hAIM) (CT-2) (IgM-associated peptide) (SP-alpha)	1.64008e+07	1.78846e+07	1.87504e+07	2.71075e+07	2.68124e+07	2.6007e+07
O43933	PEX1	PEX1_HUMAN	Peroxisomal ATPase PEX1 (EC 3.6.4.-) (Peroxin-1) (Peroxisome biogenesis disorder protein 1) (Peroxisome biogenesis factor 1)	605798	744907	664393	0	0	0
O60266	ADCY3	ADCY3_HUMAN	Adenylate cyclase type 3 (EC 4.6.1.1) (ATP pyrophosphate-lyase 3) (Adenylate cyclase type III) (AC-III) (Adenylate cyclase, olfactive type) (Adenylyl cyclase 3) (AC3)	73618.1	52328.9	49486.7	0	0	47035.2
O60291	MGRN1	MGRN1_HUMAN	E3 ubiquitin-protein ligase MGRN1 (EC 2.3.2.27) (Mahogunin RING finger protein 1) (RING finger protein 156) (RING-type E3 ubiquitin transferase MGRN1)	0	1706230	0	0	0	0
O60462	NRP2	NRP2_HUMAN	Neuropilin-2 (Vascular endothelial cell growth factor 165 receptor 2)	150617	0	0	0	0	0
O60610	DIAPH1	DIAP1_HUMAN	Protein diaphanous homolog 1 (Diaphanous-related formin-1) (DRF1)	42149.1	34563.5	39532.1	0	0	0
O60664	PLIN3	PLIN3_HUMAN	Perilipin-3 (47 kDa mannose 6-phosphate receptor-binding protein) (47 kDa MPR-binding protein) (Cargo selection protein TIP47) (Mannose-6-phosphate receptor-binding protein 1) (Placental protein 17) (PP17)	215881	323050	205349	119786	0	125621
O60814	H2BC12	H2B1K_HUMAN	Histone H2B type 1-K (H2B K) (HIRA-interacting protein 1)	3.40797e+07	3.08988e+07	3.11462e+07	985878	1133600	844368
O75083	WDR1	WDR1_HUMAN	WD repeat-containing protein 1 (Actin-interacting protein 1) (AIP1) (NORI-1)	3.31002e+06	3.40367e+06	3.26272e+06	0	0	0
O75094	SLIT3	SLIT3_HUMAN	Slit homolog 3 protein (Slit-3) (Multiple epidermal growth factor-like domains protein 5) (Multiple EGF-like domains protein 5)	933729	847558	806995	465941	0	400583
O75131	CPNE3	CPNE3_HUMAN	Copine-3 (Copine III)	517808	527785	577800	0	0	0
O75144	ICOSLG	ICOSL_HUMAN	ICOS ligand (B7 homolog 2) (B7-H2) (B7-like protein Gl50) (B7-related protein 1) (B7RP-1) (CD antigen CD275)	1.34729e+06	1.18848e+06	1.29092e+06	1.42876e+06	1.045e+06	1.28766e+06
O75223	GGCT	GGCT_HUMAN	Gamma-glutamylcyclotransferase (EC 4.3.2.9) (Cytochrome c-releasing factor 21)	382461	0	291993	190711	283115	125691
O75339	CILP	CILP1_HUMAN	Cartilage intermediate layer protein 1 (CILP-1) (Cartilage intermediate-layer protein) [Cleaved into: Cartilage intermediate layer protein 1 C1; Cartilage intermediate layer protein 1 C2]	689758	680401	675764	832110	813384	1.01354e+06
O75369	FLNB	FLNB_HUMAN	Filamin-B (FLN-B) (ABP-278) (ABP-280 homolog) (Actin-binding-like protein) (Beta-filamin) (Filamin homolog 1) (Fh1) (Filamin-3) (Thyroid autoantigen) (Truncated actin-binding protein) (Truncated ABP)	424425	0	481663	0	0	0
O75594	PGLYRP1	PGRP1_HUMAN	Peptidoglycan recognition protein 1 (Peptidoglycan recognition protein short) (PGRP-S)	686585	805447	749369	0	0	87880.6
O75636	FCN3	FCN3_HUMAN	Ficolin-3 (Collagen/fibrinogen domain-containing lectin 3 p35) (Collagen/fibrinogen domain-containing protein 3) (Hakata antigen)	6.24187e+06	6.13525e+06	6.25419e+06	7.95596e+06	8.20487e+06	7.68422e+06
O75665	OFD1	OFD1_HUMAN	Centriole and centriolar satellite protein OFD1 (Oral-facial-digital syndrome 1 protein) (Protein 71-7A)	3995780	4275440	3311390	3842670	4647300	4506820
O75695	RP2	XRP2_HUMAN	Protein XRP2	174845	124897	146388	0	0	0
O75874	IDH1	IDHC_HUMAN	Isocitrate dehydrogenase [NADP] cytoplasmic (IDH) (IDH1) (EC 1.1.1.42) (Cytosolic NADP-isocitrate dehydrogenase) (IDPc) (NADP(+)-specific ICDH) (Oxalosuccinate decarboxylase)	2.25139e+06	2.37712e+06	2.68701e+06	696463	0	468330
O75882	ATRN	ATRN_HUMAN	Attractin (DPPT-L) (Mahogany homolog)	1.50227e+07	1.47665e+07	1.53213e+07	1.66543e+07	1.7657e+07	1.66251e+07
O76050	NEURL1	NEUL1_HUMAN	E3 ubiquitin-protein ligase NEURL1 (EC 2.3.2.27) (Neuralized-like protein 1A) (h-neu) (h-neuralized 1) (RING finger protein 67) (RING-type E3 ubiquitin transferase NEURL1)	0	0	0	0	0	985048
O94855	SEC24D	SC24D_HUMAN	Protein transport protein Sec24D (SEC24-related protein D)	689809	715814	711304	983420	1185970	924255
O94985	CLSTN1	CSTN1_HUMAN	Calsyntenin-1 (Alcadein-alpha) (Alc-alpha) (Alzheimer-related cadherin-like protein) (Non-classical cadherin XB31alpha) [Cleaved into: Soluble Alc-alpha (SAlc-alpha); CTF1-alpha (C-terminal fragment 1-alpha)]	1.11815e+06	1.23205e+06	1.06089e+06	490867	0	559671
O95336	PGLS	6PGL_HUMAN	6-phosphogluconolactonase (6PGL) (EC 3.1.1.31)	250325	272988	428384	0	0	0
O95342	ABCB11	ABCBB_HUMAN	Bile salt export pump (EC 7.6.2.-) (ATP-binding cassette sub-family B member 11)	0	924277	835948	0	0	0
O95394	PGM3	AGM1_HUMAN	Phosphoacetylglucosamine mutase (PAGM) (EC 5.4.2.3) (Acetylglucosamine phosphomutase) (N-acetylglucosamine-phosphate mutase) (Phosphoglucomutase-3) (PGM 3)	214067	255332	256761	0	0	0
O95445	APOM	APOM_HUMAN	Apolipoprotein M (Apo-M) (ApoM) (Protein G3a)	5.7153e+06	5.57017e+06	6.1187e+06	8.15737e+06	8.40343e+06	7.56423e+06
O95450	ADAMTS2	ATS2_HUMAN	A disintegrin and metalloproteinase with thrombospondin motifs 2 (ADAM-TS 2) (ADAM-TS2) (ADAMTS-2) (EC 3.4.24.14) (Procollagen I N-proteinase) (PC I-NP) (Procollagen I/II amino propeptide-processing enzyme) (Procollagen N-endopeptidase) (pNPI)	1305130	1327930	1383180	1091280	950975	1041340
O95471	CLDN7	CLD7_HUMAN	Claudin-7 (CLDN-7)	28253.5	0	0	0	0	0
O95497	VNN1	VNN1_HUMAN	Pantetheinase (EC 3.5.1.92) (Pantetheine hydrolase) (Tiff66) (Vascular non-inflammatory molecule 1) (Vanin-1)	702944	756593	695835	676205	0	658966
O95633	FSTL3	FSTL3_HUMAN	Follistatin-related protein 3 (Follistatin-like protein 3) (Follistatin-related gene protein)	177927	202835	216588	282904	0	0
O95685	PPP1R3D	PPR3D_HUMAN	Protein phosphatase 1 regulatory subunit 3D (Protein phosphatase 1 regulatory subunit 6) (PP1 subunit R6) (Protein phosphatase 1-binding subunit R6)	8200160	6996020	7400800	5940430	6079770	5546280
O95744	PMS2P2	PM2P2_HUMAN	Putative postmeiotic segregation increased 2-like protein 2 (Postmeiotic segregation increased 2-like protein 14) (Postmeiotic segregation increased protein 4) (Putative postmeiotic segregation increased 2 pseudogene 2)	1561470	1353930	1350730	0	0	2257210
O95747	OXSR1	OXSR1_HUMAN	Serine/threonine-protein kinase OSR1 (EC 2.7.11.1) (Oxidative stress-responsive 1 protein)	237912	237916	295701	0	0	0
O95803	NDST3	NDST3_HUMAN	Bifunctional heparan sulfate N-deacetylase/N-sulfotransferase 3 (Glucosaminyl N-deacetylase/N-sulfotransferase 3) (NDST-3) (hNDST-3) (N-heparan sulfate sulfotransferase 3) (N-HSST 3) [Includes: Heparan sulfate N-deacetylase NDST3 (EC 3.-.-.-); [heparan sulfate]-glucosamine N-sulfotransferase NDST3 (EC 2.8.2.8)]	4146830	3840670	3343680	0	0	0
O95967	EFEMP2	FBLN4_HUMAN	EGF-containing fibulin-like extracellular matrix protein 2 (Fibulin-4) (FIBL-4) (Protein UPH1)	385323	445207	0	284201	0	245053
O95998	IL18BP	I18BP_HUMAN	Interleukin-18-binding protein (IL-18BP) (Tadekinig-alfa)	132460	154489	181984	188018	177835	167867
O96009	NAPSA	NAPSA_HUMAN	Napsin-A (EC 3.4.23.-) (Aspartyl protease 4) (ASP4) (Asp 4) (Napsin-1) (TA01/TA02)	1.2944e+07	1.0474e+07	1.19728e+07	0	0	2.20322e+06
P00338	LDHA	LDHA_HUMAN	L-lactate dehydrogenase A chain (LDH-A) (EC 1.1.1.27) (Cell proliferation-inducing gene 19 protein) (LDH muscle subunit) (LDH-M) (Renal carcinoma antigen NY-REN-59)	1.42366e+07	1.37996e+07	1.40105e+07	1.85613e+06	1.74911e+06	1.82377e+06
P00390	GSR	GSHR_HUMAN	Glutathione reductase, mitochondrial (GR) (GRase) (EC 1.8.1.7)	1.57975e+06	1.28046e+06	1.53232e+06	729926	438915	650488
P00441	SOD1	SODC_HUMAN	Superoxide dismutase [Cu-Zn] (EC 1.15.1.1) (Superoxide dismutase 1) (hSod1)	387331	427916	434982	0	0	151492
P00450	CP	CERU_HUMAN	Ceruloplasmin (EC 1.16.3.1) (Ferroxidase)	2.15681e+08	2.19428e+08	216749476	2.70785e+08	2.8748e+08	2.73597e+08
P00488	F13A1	F13A_HUMAN	Coagulation factor XIII A chain (Coagulation factor XIIIa) (EC 2.3.2.13) (Protein-glutamine gamma-glutamyltransferase A chain) (Transglutaminase A chain)	865064	1.16597e+06	1.04098e+06	1.81192e+06	1.78218e+06	1.76319e+06
P00491	PNP	PNPH_HUMAN	Purine nucleoside phosphorylase (PNP) (EC 2.4.2.1) (Inosine phosphorylase) (Inosine-guanosine phosphorylase)	157990	352103	383286	0	0	0
P00492	HPRT1	HPRT_HUMAN	Hypoxanthine-guanine phosphoribosyltransferase (HGPRT) (HGPRTase) (EC 2.4.2.8)	455527	518104	444243	0	0	0
P00533	EGFR	EGFR_HUMAN	Epidermal growth factor receptor (EC 2.7.10.1) (Proto-oncogene c-ErbB-1) (Receptor tyrosine-protein kinase erbB-1)	0	149317	166537	129120	0	122364
P00558	PGK1	PGK1_HUMAN	Phosphoglycerate kinase 1 (EC 2.7.2.3) (Cell migration-inducing gene 10 protein) (Primer recognition protein 2) (PRP 2)	9.65935e+06	9.03092e+06	8.90659e+06	336999	0	277978
P00734	F2	THRB_HUMAN	Prothrombin (EC 3.4.21.5) (Coagulation factor II) [Cleaved into: Activation peptide fragment 1; Activation peptide fragment 2; Thrombin light chain; Thrombin heavy chain]	5.6414e+07	5.48151e+07	5.39648e+07	9.16031e+07	9.44421e+07	9.07455e+07
P00736	C1R	C1R_HUMAN	Complement C1r subcomponent (EC 3.4.21.41) (Complement component 1 subcomponent r) [Cleaved into: Complement C1r subcomponent heavy chain; Complement C1r subcomponent light chain]	9.55153e+06	9.72927e+06	9.86991e+06	1.66812e+07	1.61751e+07	1.64863e+07
P00738	HP	HPT_HUMAN	Haptoglobin (Zonulin) [Cleaved into: Haptoglobin alpha chain; Haptoglobin beta chain]	1873027977	1975953266	1840463223	2506840067	2386223502	2468355625
P00739	HPR	HPTR_HUMAN	Haptoglobin-related protein	4.51142e+06	4.74002e+06	4.53812e+06	3.98431e+06	3.90891e+06	4.04655e+06
P00740	F9	FA9_HUMAN	Coagulation factor IX (EC 3.4.21.22) (Christmas factor) (Plasma thromboplastin component) (PTC) [Cleaved into: Coagulation factor IXa light chain; Coagulation factor IXa heavy chain]	4.88349e+06	5.17171e+06	5.66437e+06	1.00918e+07	9.70762e+06	1.00975e+07
P00742	F10	FA10_HUMAN	Coagulation factor X (EC 3.4.21.6) (Stuart factor) (Stuart-Prower factor) [Cleaved into: Factor X light chain; Factor X heavy chain; Activated factor Xa heavy chain]	3.09661e+06	3.23823e+06	2.9591e+06	4.47072e+06	4.92618e+06	4.59799e+06
P00746	CFD	CFAD_HUMAN	Complement factor D (EC 3.4.21.46) (Adipsin) (C3 convertase activator) (Properdin factor D)	9.0905e+06	8.96957e+06	8.80542e+06	1.00124e+07	9.21224e+06	1.08864e+07
P00747	PLG	PLMN_HUMAN	Plasminogen (EC 3.4.21.7) [Cleaved into: Plasmin heavy chain A; Activation peptide; Angiostatin; Plasmin heavy chain A, short form; Plasmin light chain B]	5.61819e+07	5.71319e+07	5.69772e+07	8.94178e+07	8.94763e+07	8.78753e+07
P00748	F12	FA12_HUMAN	Coagulation factor XII (EC 3.4.21.38) (Hageman factor) (HAF) [Cleaved into: Coagulation factor XIIa heavy chain; Beta-factor XIIa part 1; Coagulation factor XIIa light chain (Beta-factor XIIa part 2)]	3.1377e+07	3.36576e+07	3.34612e+07	5.0717e+07	4.68185e+07	4.9262e+07
P00749	PLAU	UROK_HUMAN	Urokinase-type plasminogen activator (U-plasminogen activator) (uPA) (EC 3.4.21.73) [Cleaved into: Urokinase-type plasminogen activator long chain A; Urokinase-type plasminogen activator short chain A; Urokinase-type plasminogen activator chain B]	0	24982.7	20403.5	0	0	0
P00751	CFB	CFAB_HUMAN	Complement factor B (EC 3.4.21.47) (C3/C5 convertase) (Glycine-rich beta glycoprotein) (GBG) (PBF2) (Properdin factor B) [Cleaved into: Complement factor B Ba fragment; Complement factor B Bb fragment]	1.14997e+08	114696971	111079741	1.94564e+08	1.95852e+08	1.93561e+08
P00915	CA1	CAH1_HUMAN	Carbonic anhydrase 1 (EC 4.2.1.1) (Carbonate dehydratase I) (Carbonic anhydrase B) (CAB) (Carbonic anhydrase I) (CA-I) (Cyanamide hydratase CA1) (EC 4.2.1.69)	1.01807e+07	1.10255e+07	10964351	1.89684e+06	2.00768e+06	2.0196e+06
P00918	CA2	CAH2_HUMAN	Carbonic anhydrase 2 (EC 4.2.1.1) (Carbonate dehydratase II) (Carbonic anhydrase C) (CAC) (Carbonic anhydrase II) (CA-II) (Cyanamide hydratase CA2) (EC 4.2.1.69)	302093	359272	285516	97638.3	0	100019
P00966	ASS1	ASSY_HUMAN	Argininosuccinate synthase (EC 6.3.4.5) (Citrulline--aspartate ligase)	384078	644014	679245	0	0	0
P01008	SERPINC1	ANT3_HUMAN	Antithrombin-III (ATIII) (Serpin C1)	2.20121e+08	2.1147e+08	217979345	2.8036e+08	2.9158e+08	2.9474e+08
P01009	SERPINA1	A1AT_HUMAN	Alpha-1-antitrypsin (Alpha-1 protease inhibitor) (Alpha-1-antiproteinase) (Serpin A1) [Cleaved into: Short peptide from AAT (SPAAT)]	2347078896	2294655698	2165054399	2102929527	2070674285	2178632673
P01011	SERPINA3	AACT_HUMAN	Alpha-1-antichymotrypsin (ACT) (Cell growth-inhibiting gene 24/25 protein) (Serpin A3) [Cleaved into: Alpha-1-antichymotrypsin His-Pro-less]	5.9757e+08	6.04485e+08	5.75899e+08	1183006734	1212624355	1240759474
P01019	AGT	ANGT_HUMAN	Angiotensinogen (Serpin A8) [Cleaved into: Angiotensin-1 (Angiotensin 1-10) (Angiotensin I) (Ang I); Angiotensin-2 (Angiotensin 1-8) (Angiotensin II) (Ang II); Angiotensin-3 (Angiotensin 2-8) (Angiotensin III) (Ang III) (Des-Asp[1]-angiotensin II); Angiotensin-4 (Angiotensin 3-8) (Angiotensin IV) (Ang IV); Angiotensin 1-9; Angiotensin 1-7; Angiotensin 1-5; Angiotensin 1-4]	8.92708e+07	8.99607e+07	8.81557e+07	107727577	110682717	1.0417e+08
P01023	A2M	A2MG_HUMAN	Alpha-2-macroglobulin (Alpha-2-M) (C3 and PZP-like alpha-2-macroglobulin domain-containing protein 5)	1151239916	1151247408	1124932179	1168378938	1211515753	1203613227
P01024	C3	CO3_HUMAN	Complement C3 (C3 and PZP-like alpha-2-macroglobulin domain-containing protein 1) [Cleaved into: Complement C3 beta chain; C3-beta-c (C3bc); Complement C3 alpha chain; C3a anaphylatoxin; Acylation stimulating protein (ASP) (C3adesArg); Complement C3b alpha' chain; Complement C3c alpha' chain fragment 1; Complement C3dg fragment; Complement C3g fragment; Complement C3d fragment; Complement C3f fra…	6.3928e+08	6.4576e+08	6.41309e+08	8.51258e+08	8.46148e+08	8.55754e+08
P01031	C5	CO5_HUMAN	Complement C5 (C3 and PZP-like alpha-2-macroglobulin domain-containing protein 4) [Cleaved into: Complement C5 beta chain; Complement C5 alpha chain; C5a anaphylatoxin; Complement C5 alpha' chain]	3.26584e+07	3.27834e+07	3.28257e+07	4.49409e+07	4.55944e+07	4.48901e+07
P01033	TIMP1	TIMP1_HUMAN	Metalloproteinase inhibitor 1 (Erythroid-potentiating activity) (EPA) (Fibroblast collagenase inhibitor) (Collagenase inhibitor) (Tissue inhibitor of metalloproteinases 1) (TIMP-1)	1.11727e+07	1.1412e+07	1.13352e+07	2.19305e+07	2.2124e+07	2.08455e+07
P01034	CST3	CYTC_HUMAN	Cystatin-C (Cystatin-3) (Gamma-trace) (Neuroendocrine basic polypeptide) (Post-gamma-globulin)	8.84127e+06	8.47675e+06	8.29318e+06	6.74775e+06	6.74683e+06	6.83068e+06
P01042	KNG1	KNG1_HUMAN	Kininogen-1 (Alpha-2-thiol proteinase inhibitor) (Fitzgerald factor) (High molecular weight kininogen) (HMWK) (Williams-Fitzgerald-Flaujeac factor) [Cleaved into: Kininogen-1 heavy chain; T-kinin (Ile-Ser-Bradykinin); Bradykinin (Kallidin I); Lysyl-bradykinin (Kallidin II); Kininogen-1 light chain; Low molecular weight growth-promoting factor]	281464235	2.7784e+08	2.72925e+08	3.61669e+08	3.36576e+08	3.35964e+08
P01344	IGF2	IGF2_HUMAN	Insulin-like growth factor II (IGF-II) (Somatomedin-A) (T3M-11-derived growth factor) [Cleaved into: Insulin-like growth factor II; Insulin-like growth factor II Ala-25 Del; Preptin]	1043240	1114250	1130640	731995	881242	819620
P01591	JCHAIN	IGJ_HUMAN	Immunoglobulin J chain (Joining chain of multimeric IgA and IgM)	1.3267e+08	1.37613e+08	1.37775e+08	2.11614e+08	2.35776e+08	2.33435e+08
P01593	IGKV1D-33	KVD33_HUMAN	Immunoglobulin kappa variable 1D-33 (Ig kappa chain V-I region AG) (Ig kappa chain V-I region Bi) (Ig kappa chain V-I region Lay) (Ig kappa chain V-I region Ni) (Ig kappa chain V-I region Rei) (Ig kappa chain V-I region Roy) (Ig kappa chain V-I region Scw) (Ig kappa chain V-I region WAT)	2.39837e+07	2.50081e+07	2.38722e+07	1.51859e+07	1.47547e+07	1.47447e+07
P01597	IGKV1-39	KV139_HUMAN	Immunoglobulin kappa variable 1-39 (Ig kappa chain V-I region DEE) (Ig kappa chain V-I region Hau) (Ig kappa chain V-I region Mev) (Ig kappa chain V-I region OU) (Ig kappa chain V-I region Walker)	5.21306e+06	7.31105e+06	6.56184e+06	3.9651e+06	2.91097e+06	3.54013e+06
P01599	IGKV1-17	KV117_HUMAN	Immunoglobulin kappa variable 1-17 (Ig kappa chain V-I region Gal) (Ig kappa chain V-I region WEA)	1.16666e+07	1.09054e+07	8.49137e+06	1.04579e+07	6.19615e+06	1.03589e+07
P01601	IGKV1D-16	KVD16_HUMAN	Immunoglobulin kappa variable 1D-16 (Ig kappa chain V-I region HK146) (Ig kappa chain V-I region HK189)	5.16466e+06	4.59347e+06	4.04963e+06	2.91029e+06	3.21333e+06	2.36283e+06
P01602	IGKV1-5	KV105_HUMAN	Immunoglobulin kappa variable 1-5 (Ig kappa chain V-I region CAR) (Ig kappa chain V-I region EU) (Ig kappa chain V-I region HK102) (Ig kappa chain V-I region Kue)	1.63739e+08	1.72964e+08	1.79489e+08	1.07622e+08	9.18741e+07	1.14374e+08
P01619	IGKV3-20	KV320_HUMAN	Immunoglobulin kappa variable 3-20 (Ig kappa chain V-III region B6) (Ig kappa chain V-III region GOL) (Ig kappa chain V-III region HAH) (Ig kappa chain V-III region HIC) (Ig kappa chain V-III region IARC/BL41) (Ig kappa chain V-III region NG9) (Ig kappa chain V-III region SIE) (Ig kappa chain V-III region Ti) (Ig kappa chain V-III region WOL)	999091000	9.5728e+08	9.00126e+08	6.11544e+08	5.15764e+08	5.81576e+08
P01699	IGLV1-44	LV144_HUMAN	Immunoglobulin lambda variable 1-44 (Ig lambda chain V-I region MEM) (Ig lambda chain V-I region VOR)	3.25471e+07	3.44951e+07	2.84842e+07	1.6911e+07	1.60696e+07	1.53473e+07
P01700	IGLV1-47	LV147_HUMAN	Immunoglobulin lambda variable 1-47 (Ig lambda chain V-I region HA) (Ig lambda chain V-I region WAH)	3.30628e+08	297900397	3.2216e+08	2.65987e+08	2.47159e+08	2.62965e+08
P01701	IGLV1-51	LV151_HUMAN	Immunoglobulin lambda variable 1-51 (Ig lambda chain V-I region BL2) (Ig lambda chain V-I region EPS) (Ig lambda chain V-I region NEW) (Ig lambda chain V-I region NIG-64)	1.43613e+08	1.41252e+08	133190590	1.58345e+08	1.86044e+08	175520296
P01703	IGLV1-40	LV140_HUMAN	Immunoglobulin lambda variable 1-40 (Ig lambda chain V-I region NEWM)	27084300	28043400	25516900	13695400	0	14220600
P01704	IGLV2-14	LV214_HUMAN	Immunoglobulin lambda variable 2-14 (Ig lambda chain V-II region NIG-84) (Ig lambda chain V-II region TOG) (Ig lambda chain V-II region VIL)	12612800	12528000	12497500	5400300	5034300	5895880
P01705	IGLV2-23	LV223_HUMAN	Immunoglobulin lambda variable 2-23 (Ig lambda chain V-II region NEI)	9.91256e+06	7.15182e+06	8.21636e+06	8.45684e+06	0	6.75143e+06
P01706	IGLV2-11	LV211_HUMAN	Immunoglobulin lambda variable 2-11 (Ig gamma lambda chain V-II region DOT) (Ig lambda chain V-II region BOH) (Ig lambda chain V-II region BUR) (Ig lambda chain V-II region NIG-58) (Ig lambda chain V-II region TRO) (Ig lambda chain V-II region WIN)	1.72634e+07	1.7176e+07	1.46166e+07	2.45227e+07	2.22672e+07	2.69418e+07
P01709	IGLV2-8	LV208_HUMAN	Immunoglobulin lambda variable 2-8 (Ig lambda chain V-II region BO) (Ig lambda chain V-II region MGC)	6.31329e+07	6.11573e+07	5.67359e+07	4.54219e+07	3.97061e+07	4.21077e+07
P01714	IGLV3-19	LV319_HUMAN	Immunoglobulin lambda variable 3-19 (Ig lambda chain V-III region SH)	134166707	1.56225e+08	1.45259e+08	2.00478e+08	2.15709e+08	2.09254e+08
P01715	IGLV3-1	LV301_HUMAN	Immunoglobulin lambda variable 3-1 (Ig lambda chain V-IV region Bau) (Ig lambda chain V-IV region MOL) (Ig lambda chain V-IV region X)	0	395472	0	739834	568418	743708
P01717	IGLV3-25	LV325_HUMAN	Immunoglobulin lambda variable 3-25 (Ig lambda chain V-IV region Hil)	0	285811	0	392581	312391	276432
P01718	IGLV3-27	LV327_HUMAN	Immunoglobulin lambda variable 3-27 (Ig lambda chain V-IV region Kern)	6.11955e+06	4.96705e+06	3.44714e+06	1.18671e+07	8.3864e+06	1.04035e+07
P01721	IGLV6-57	LV657_HUMAN	Immunoglobulin lambda variable 6-57 (Ig lambda chain V-VI region AR) (Ig lambda chain V-VI region EB4) (Ig lambda chain V-VI region NIG-48) (Ig lambda chain V-VI region SUT) (Ig lambda chain V-VI region WLT)	1.64261e+06	1.62531e+06	1.59348e+06	1.01723e+06	1.29662e+06	1.07216e+06
P01742	IGHV1-69	HV169_HUMAN	Immunoglobulin heavy variable 1-69 (Ig heavy chain V-I region EU) (Ig heavy chain V-I region SIE) (Ig heavy chain V-I region WOL)	1.23364e+07	1.53276e+07	1.20008e+07	1.01227e+07	9.94059e+06	7.6288e+06
P01743	IGHV1-46	HV146_HUMAN	Immunoglobulin heavy variable 1-46 (Ig heavy chain V-I region DOT) (Ig heavy chain V-I region HG3) (Ig heavy chain V-I region Mot)	8.70734e+06	1.02061e+07	1.04286e+07	7.22317e+06	6.64716e+06	6.98981e+06
P01762	IGHV3-11	HV311_HUMAN	Immunoglobulin heavy variable 3-11 (Ig heavy chain V-III region TRO)	1568020	1880360	1803120	1835770	1505260	1653910
P01763	IGHV3-48	HV348_HUMAN	Immunoglobulin heavy variable 3-48 (Ig heavy chain V-III region WEA)	0	0	3241370	0	0	0
P01764	IGHV3-23	HV323_HUMAN	Immunoglobulin heavy variable 3-23 (Ig heavy chain V-III region LAY) (Ig heavy chain V-III region POM) (Ig heavy chain V-III region TEI) (Ig heavy chain V-III region TIL) (Ig heavy chain V-III region TUR) (Ig heavy chain V-III region VH26) (Ig heavy chain V-III region WAS) (Ig heavy chain V-III region ZAP)	1.46629e+08	1.61355e+08	1.77874e+08	9.35525e+07	9.18835e+07	8.66396e+07
P01766	IGHV3-13	HV313_HUMAN	Immunoglobulin heavy variable 3-13 (Ig heavy chain V-III region BRO)	27781800	25388600	26265500	40284000	39332400	39381700
P01767	IGHV3-53	HV353_HUMAN	Immunoglobulin heavy variable 3-53 (Ig heavy chain V-III region BUT)	848900	1.02677e+06	931952	2.51886e+06	2.63478e+06	2.57705e+06
P01768	IGHV3-30	HV330_HUMAN	Immunoglobulin heavy variable 3-30 (Ig heavy chain V-III region BUR) (Ig heavy chain V-III region CAM) (Ig heavy chain V-III region GA) (Ig heavy chain V-III region NIE)	3.98346e+06	3.34298e+06	4.22399e+06	5.64376e+06	5.70281e+06	6.32305e+06
P01780	IGHV3-7	HV307_HUMAN	Immunoglobulin heavy variable 3-7 (Ig heavy chain V-III region GAL) (Ig heavy chain V-III region GAR) (Ig heavy chain V-III region JON)	189858000	187726000	195313000	154834000	127333000	152848000
P01782	IGHV3-9	HV309_HUMAN	Immunoglobulin heavy variable 3-9 (Ig heavy chain V-III region DOB)	2.69448e+07	2.6002e+07	2.74201e+07	3.61956e+07	3.39863e+07	3.28141e+07
P01814	IGHV2-70	HV270_HUMAN	Immunoglobulin heavy variable 2-70 (Ig heavy chain V-II region COR) (Ig heavy chain V-II region DAW) (Ig heavy chain V-II region OU) (Ig heavy chain V-II region SESS)	0	0	0	55854.7	61586.7	0
P01817	IGHV2-5	HV205_HUMAN	Immunoglobulin heavy variable 2-5 (Ig heavy chain V-II region HE) (Ig heavy chain V-II region MCE)	4.4958e+06	4.61548e+06	5.11495e+06	5.80105e+06	5.1429e+06	5.38399e+06
P01833	PIGR	PIGR_HUMAN	Polymeric immunoglobulin receptor (PIgR) (Poly-Ig receptor) (Hepatocellular carcinoma-associated protein TB6) [Cleaved into: Secretory component]	198526117	2.01326e+08	2.07183e+08	2.1837e+07	2.21608e+07	2.22975e+07
P01834	IGKC	IGKC_HUMAN	Immunoglobulin kappa constant (Ig kappa chain C region) (Ig kappa chain C region AG) (Ig kappa chain C region CUM) (Ig kappa chain C region EU) (Ig kappa chain C region OU) (Ig kappa chain C region ROY) (Ig kappa chain C region TI)	7650243933	7081515295	7391814880	5052405331	5557797920	5166251459
P01857	IGHG1	IGHG1_HUMAN	Immunoglobulin heavy constant gamma 1 (Ig gamma-1 chain C region) (Ig gamma-1 chain C region EU) (Ig gamma-1 chain C region KOL) (Ig gamma-1 chain C region NIE)	2897731068	2860715478	2734681839	2610472828	2456756965	2514754888
P01859	IGHG2	IGHG2_HUMAN	Immunoglobulin heavy constant gamma 2 (Ig gamma-2 chain C region) (Ig gamma-2 chain C region DOT) (Ig gamma-2 chain C region TIL) (Ig gamma-2 chain C region ZIE)	2861074029	2911157374	3061827269	1417092508	1855370296	1314323064
P01860	IGHG3	IGHG3_HUMAN	Immunoglobulin heavy constant gamma 3 (HDC) (Heavy chain disease protein) (Ig gamma-3 chain C region)	1545649012	1467793817	1443464873	1679495040	1766400462	1738990511
P01861	IGHG4	IGHG4_HUMAN	Immunoglobulin heavy constant gamma 4 (Ig gamma-4 chain C region)	6.04446e+08	6.11031e+08	6.44621e+08	7.11225e+07	7.80013e+07	7.0659e+07
P01871	IGHM	IGHM_HUMAN	Immunoglobulin heavy constant mu (Ig mu chain C region) (Ig mu chain C region BOT) (Ig mu chain C region GAL) (Ig mu chain C region OU)	558699720	5.4567e+08	5.59262e+08	3.48296e+08	342927053	3.42608e+08
P01876	IGHA1	IGHA1_HUMAN	Immunoglobulin heavy constant alpha 1 (Ig alpha-1 chain C region) (Ig alpha-1 chain C region BUR) (Ig alpha-1 chain C region TRO)	1850744705	1798246049	1819804418	3761244431	4133168919	3856465205
P01877	IGHA2	IGHA2_HUMAN	Immunoglobulin heavy constant alpha 2 (Ig alpha-2 chain C region) (Ig alpha-2 chain C region BUT) (Ig alpha-2 chain C region LAN)	8.19402e+07	8.34591e+07	7.55806e+07	8.3406e+07	8.56763e+07	8.31783e+07
P01880	IGHD	IGHD_HUMAN	Immunoglobulin heavy constant delta (Ig delta chain C region) (Ig delta chain C region NIG-65) (Ig delta chain C region WAH)	2.5692e+06	2.29478e+06	2.48355e+06	4.00124e+06	4.35715e+06	3.68116e+06
P01889	HLA-B	HLAB_HUMAN	HLA class I histocompatibility antigen, B alpha chain (Human leukocyte antigen B) (HLA-B)	2.87165e+06	2.63772e+06	2.90325e+06	0	0	0
P01911	HLA-DRB1	DRB1_HUMAN	HLA class II histocompatibility antigen, DRB1 beta chain (Human leukocyte antigen DRB1) (HLA-DRB1)	373050	527859	522695	0	0	0
P02042	HBD	HBD_HUMAN	Hemoglobin subunit delta (Delta-globin) (Hemoglobin delta chain)	966632	867316	791768	198105	148533	0
P02144	MB	MYG_HUMAN	Myoglobin	0	0	0	0	41185.2	32841.9
P02452	COL1A1	CO1A1_HUMAN	Collagen alpha-1(I) chain (Alpha-1 type I collagen)	1.65577e+07	1.77022e+07	1.80017e+07	7.90675e+06	7.75009e+06	7.73199e+06
P02461	COL3A1	CO3A1_HUMAN	Collagen alpha-1(III) chain	5.60923e+06	5.37577e+06	5.81526e+06	2.46464e+06	2.48658e+06	2.45105e+06
P02462	COL4A1	CO4A1_HUMAN	Collagen alpha-1(IV) chain [Cleaved into: Arresten]	39774.5	0	45054.8	58500.4	36701.5	49608.4
P02533	KRT14	K1C14_HUMAN	Keratin, type I cytoskeletal 14 (Cytokeratin-14) (CK-14) (Keratin-14) (K14)	831860	4.11939e+06	869993	2.65638e+06	1.25663e+06	1.47466e+06
P02538	KRT6A	K2C6A_HUMAN	Keratin, type II cytoskeletal 6A (Cytokeratin-6A) (CK-6A) (Cytokeratin-6D) (CK-6D) (Keratin-6A) (K6A) (Type-II keratin Kb6) (allergen Hom s 5)	1.1929e+06	4.71337e+06	1.02904e+06	2.04296e+06	2.22083e+06	653618
P02545	LMNA	LMNA_HUMAN	Prelamin-A/C [Cleaved into: Lamin-A/C (70 kDa lamin) (Renal carcinoma antigen NY-REN-32)]	709611	648947	702406	0	251555	0
P02549	SPTA1	SPTA1_HUMAN	Spectrin alpha chain, erythrocytic 1 (Erythroid alpha-spectrin)	88740.7	73454.3	47755.6	0	0	0
P02647	APOA1	APOA1_HUMAN	Apolipoprotein A-I (Apo-AI) (ApoA-I) (Apolipoprotein A1) [Cleaved into: Proapolipoprotein A-I (ProapoA-I); Truncated apolipoprotein A-I (Apolipoprotein A-I(1-242))]	1.56684e+08	1.5677e+08	1.51852e+08	8.96425e+07	9.19118e+07	8.97992e+07
P02649	APOE	APOE_HUMAN	Apolipoprotein E (Apo-E)	2.45912e+07	2.48096e+07	2.49671e+07	1.17999e+07	1.18071e+07	1.21344e+07
P02652	APOA2	APOA2_HUMAN	Apolipoprotein A-II (Apo-AII) (ApoA-II) (Apolipoprotein A2) [Cleaved into: Proapolipoprotein A-II (ProapoA-II); Truncated apolipoprotein A-II (Apolipoprotein A-II(1-76))]	1.59686e+08	1.62349e+08	1.50169e+08	1.22258e+08	1.05276e+08	1.15166e+08
P02654	APOC1	APOC1_HUMAN	Apolipoprotein C-I (Apo-CI) (ApoC-I) (Apolipoprotein C1) [Cleaved into: Truncated apolipoprotein C-I]	5.63011e+06	5.83414e+06	6.25835e+06	4.2754e+06	4.15973e+06	4.51741e+06
P02655	APOC2	APOC2_HUMAN	Apolipoprotein C-II (Apo-CII) (ApoC-II) (Apolipoprotein C2) [Cleaved into: Proapolipoprotein C-II (ProapoC-II)]	919621	1.07473e+06	995331	1.13606e+06	1.05631e+06	1.09109e+06
P02656	APOC3	APOC3_HUMAN	Apolipoprotein C-III (Apo-CIII) (ApoC-III) (Apolipoprotein C3)	3.74907e+06	3.85502e+06	3.62247e+06	4.95259e+06	5.4799e+06	5.10235e+06
P02671	FGA	FIBA_HUMAN	Fibrinogen alpha chain [Cleaved into: Fibrinopeptide A; Fibrinogen alpha chain]	2.66639e+08	275446724	2.77704e+08	468340497	4.61935e+08	4.87897e+08
P02675	FGB	FIBB_HUMAN	Fibrinogen beta chain [Cleaved into: Fibrinopeptide B; Fibrinogen beta chain]	1059696302	1178837158	1211218784	1331507875	1389196257	1346278942
P02679	FGG	FIBG_HUMAN	Fibrinogen gamma chain	2.75104e+08	267118929	2.65499e+08	295917340	316476465	2.98648e+08
P02730	SLC4A1	B3AT_HUMAN	Band 3 anion transport protein (Anion exchange protein 1) (AE 1) (Anion exchanger 1) (Solute carrier family 4 member 1) (CD antigen CD233)	430985	339186	385926	0	0	0
P02741	CRP	CRP_HUMAN	C-reactive protein [Cleaved into: C-reactive protein(1-205)]	2.48234e+06	2.65041e+06	2.61898e+06	1.93583e+07	2.02287e+07	1.86351e+07
P02743	APCS	SAMP_HUMAN	Serum amyloid P-component (SAP) (9.5S alpha-1-glycoprotein) [Cleaved into: Serum amyloid P-component(1-203)]	1.69436e+07	1.72874e+07	1.65824e+07	1.91314e+07	1.83913e+07	1.88377e+07
P02745	C1QA	C1QA_HUMAN	Complement C1q subcomponent subunit A	2.39032e+07	2.30812e+07	2.68936e+07	2.87908e+07	2.74187e+07	2.64873e+07
P02746	C1QB	C1QB_HUMAN	Complement C1q subcomponent subunit B	2.57637e+07	2.63963e+07	2.52454e+07	2.70236e+07	2.43447e+07	2.50834e+07
P02747	C1QC	C1QC_HUMAN	Complement C1q subcomponent subunit C	8.13405e+07	8.69629e+07	8.40627e+07	7.84863e+07	8.60454e+07	7.73724e+07
P02748	C9	CO9_HUMAN	Complement component C9 [Cleaved into: Complement component C9a; Complement component C9b]	104913291	1.00932e+08	1.03215e+08	1.32075e+08	1.39216e+08	1.37281e+08
P02749	APOH	APOH_HUMAN	Beta-2-glycoprotein 1 (APC inhibitor) (Activated protein C-binding protein) (Anticardiolipin cofactor) (Apolipoprotein H) (Apo-H) (Beta-2-glycoprotein I) (B2GPI) (Beta(2)GPI)	4.26509e+08	436624743	431760172	4.27382e+08	4.49179e+08	4.1779e+08
P02750	LRG1	A2GL_HUMAN	Leucine-rich alpha-2-glycoprotein (LRG)	1.00784e+08	9.58326e+07	9.60699e+07	1.38189e+08	1.51172e+08	144612529
P02751	FN1	FINC_HUMAN	Fibronectin (FN) (Cold-insoluble globulin) (CIG) [Cleaved into: Anastellin; Ugl-Y1; Ugl-Y2; Ugl-Y3]	1.6148e+08	1.62031e+08	1.65578e+08	5.75192e+07	5.85788e+07	5.73282e+07
P02753	RBP4	RET4_HUMAN	Retinol-binding protein 4 (Plasma retinol-binding protein) (PRBP) (RBP) [Cleaved into: Plasma retinol-binding protein(1-182); Plasma retinol-binding protein(1-181); Plasma retinol-binding protein(1-179); Plasma retinol-binding protein(1-176)]	4.0207e+07	4.1735e+07	4.3688e+07	5.27544e+07	5.73611e+07	4.99926e+07
P02760	AMBP	AMBP_HUMAN	Protein AMBP (Protein HC) [Cleaved into: Alpha-1-microglobulin (EC 1.6.2.-) (Alpha-1 microglycoprotein) (Complex-forming glycoprotein heterogeneous in charge); Inter-alpha-trypsin inhibitor light chain (ITI-LC) (Bikunin) (EDC1) (HI-30) (Uronic-acid-rich protein); Trypstatin]	128722328	1.27578e+08	1.27127e+08	2.12656e+08	2.18229e+08	2.20013e+08
P02763	ORM1	A1AG1_HUMAN	Alpha-1-acid glycoprotein 1 (AGP 1) (Orosomucoid-1) (OMD 1)	1503745818	1521034177	1427433431	2702682566	2896499298	2866966096
P02765	AHSG	FETUA_HUMAN	Alpha-2-HS-glycoprotein (Alpha-2-Z-globulin) (Ba-alpha-2-glycoprotein) (Fetuin-A) [Cleaved into: Alpha-2-HS-glycoprotein chain A; Alpha-2-HS-glycoprotein chain B]	1.75825e+08	1.65327e+08	1.68092e+08	1.20855e+08	1.62632e+08	1.41772e+08
P02766	TTR	TTHY_HUMAN	Transthyretin (ATTR) (Prealbumin) (TBPA)	1.24195e+08	1.19272e+08	1.1905e+08	1.37733e+08	1.2692e+08	1.58434e+08
P02768	ALB	ALBU_HUMAN	Albumin	9949083275	9622856021	9083977063	6067155615	6506558412	6218426265
P02774	GC	VTDB_HUMAN	Vitamin D-binding protein (DBP) (VDB) (Gc protein-derived macrophage activating factor) (Gc-MAF) (GcMAF) (Gc-globulin) (Group-specific component) (Gc) (Vitamin D-binding protein-macrophage activating factor) (DBP-maf)	6.57047e+07	6.33426e+07	6.28546e+07	3.41596e+07	3.40597e+07	3.30024e+07
P02786	TFRC	TFR1_HUMAN	Transferrin receptor protein 1 (TR) (TfR) (TfR1) (Trfr) (T9) (p90) (CD antigen CD71) [Cleaved into: Transferrin receptor protein 1, serum form (sTfR)]	917475	942294	910888	1.2757e+06	1.22332e+06	1.19894e+06
P02787	TF	TRFE_HUMAN	Serotransferrin (Transferrin) (Beta-1 metal-binding globulin) (Siderophilin)	2990582642	2977916395	2888178646	2743005080	2760356142	2774187207
P02788	LTF	TRFL_HUMAN	Lactotransferrin (Lactoferrin) (EC 3.4.21.-) (Growth-inhibiting protein 12) (Talalactoferrin) [Cleaved into: Lactoferricin-H (Lfcin-H); Kaliocin-1; Lactoferroxin-A; Lactoferroxin-B; Lactoferroxin-C]	4.98399e+07	4.99691e+07	5.08141e+07	1.77288e+06	1.58147e+06	1.48977e+06
P02790	HPX	HEMO_HUMAN	Hemopexin (Beta-1B-glycoprotein)	2023386093	1910671949	1903631314	2656783780	2582497605	2589619842
P02792	FTL	FRIL_HUMAN	Ferritin light chain (Ferritin L subunit)	1063670	0	0	0	0	0
P02794	FTH1	FRIH_HUMAN	Ferritin heavy chain (Ferritin H subunit) (EC 1.16.3.1) (Cell proliferation-inducing gene 15 protein) [Cleaved into: Ferritin heavy chain, N-terminally processed]	597322	564683	521636	0	0	0
P02795	MT2A	MT2_HUMAN	Metallothionein-2 (MT-2) (Metallothionein-2A) (Metallothionein-II) (MT-II)	68727.5	0	60147.6	231421	232151	210018
P03950	ANG	ANGI_HUMAN	Angiogenin (EC 3.1.27.-) (Ribonuclease 5) (RNase 5)	1.85664e+06	1.87374e+06	1.35745e+06	1.78454e+06	1.52327e+06	1.73223e+06
P03951	F11	FA11_HUMAN	Coagulation factor XI (FXI) (EC 3.4.21.27) (Plasma thromboplastin antecedent) (PTA) [Cleaved into: Coagulation factor XIa heavy chain; Coagulation factor XIa light chain]	3.21511e+06	3.55673e+06	3.78803e+06	4.21108e+06	4.27892e+06	4.41681e+06
P03952	KLKB1	KLKB1_HUMAN	Plasma kallikrein (EC 3.4.21.34) (Fletcher factor) (Kininogenin) (Plasma prekallikrein) (PKK) [Cleaved into: Plasma kallikrein heavy chain; Plasma kallikrein light chain]	1.54034e+07	1.52129e+07	1.55219e+07	1.63655e+07	1.60212e+07	1.58154e+07
P04003	C4BPA	C4BPA_HUMAN	C4b-binding protein alpha chain (C4bp) (Proline-rich protein) (PRP)	8.33327e+07	8.47932e+07	8.48754e+07	1.16921e+08	1.16057e+08	1.12183e+08
P04004	VTN	VTNC_HUMAN	Vitronectin (VN) (S-protein) (Serum-spreading factor) (V75) [Cleaved into: Vitronectin V65 subunit; Vitronectin V10 subunit; Somatomedin-B]	146954707	1.50638e+08	1.60103e+08	2.45792e+08	2.61432e+08	2.50584e+08
P04040	CAT	CATA_HUMAN	Catalase (EC 1.11.1.6)	9.8532e+06	9.66253e+06	9.15892e+06	1.18244e+06	1.47738e+06	1.06839e+06
P04070	PROC	PROC_HUMAN	Vitamin K-dependent protein C (EC 3.4.21.69) (Anticoagulant protein C) (Autoprothrombin IIA) (Blood coagulation factor XIV) [Cleaved into: Vitamin K-dependent protein C light chain; Vitamin K-dependent protein C heavy chain; Activation peptide]	1.55657e+06	1.58193e+06	1.5273e+06	1.61748e+06	1.56268e+06	1.61914e+06
P04075	ALDOA	ALDOA_HUMAN	Fructose-bisphosphate aldolase A (EC 4.1.2.13) (Lung cancer antigen NY-LU-1) (Muscle-type aldolase)	2.44459e+07	2.66238e+07	2.54258e+07	2.44902e+06	2.56957e+06	2.43086e+06
P04083	ANXA1	ANXA1_HUMAN	Annexin A1 (Annexin I) (Annexin-1) (Calpactin II) (Calpactin-2) (Chromobindin-9) (Lipocortin I) (Phospholipase A2 inhibitory protein) (p35) [Cleaved into: Annexin Ac2-26]	4.81122e+07	4.8665e+07	4.35457e+07	34321000	2.23589e+07	33876000
P04114	APOB	APOB_HUMAN	Apolipoprotein B-100 (Apo B-100) [Cleaved into: Apolipoprotein B-48 (Apo B-48)]	1.44035e+08	1.45978e+08	1.45226e+08	1.38611e+08	1.41586e+08	1.38835e+08
P04179	SOD2	SODM_HUMAN	Superoxide dismutase [Mn], mitochondrial (EC 1.15.1.1)	1.05289e+06	1.27033e+06	1.1537e+06	578849	545223	580150
P04180	LCAT	LCAT_HUMAN	Phosphatidylcholine-sterol acyltransferase (EC 2.3.1.43) (1-alkyl-2-acetylglycerophosphocholine esterase) (EC 3.1.1.47) (Lecithin-cholesterol acyltransferase) (Phospholipid-cholesterol acyltransferase) (Platelet-activating factor acetylhydrolase) (PAF acetylhydrolase)	3.87968e+06	3.52664e+06	3.8351e+06	4.76484e+06	4.28275e+06	4.65647e+06
P04196	HRG	HRG_HUMAN	Histidine-rich glycoprotein (Histidine-proline-rich glycoprotein) (HPRG)	9.33947e+07	9.41296e+07	9.03785e+07	8.78472e+07	8.85839e+07	8.92372e+07
P04211	IGLV7-43	LV743_HUMAN	Immunoglobulin lambda variable 7-43 (Ig lambda chain V region 4A)	5.34052e+06	5.09282e+06	5.3052e+06	2.71865e+06	2.50482e+06	2.87535e+06
P04216	THY1	THY1_HUMAN	Thy-1 membrane glycoprotein (CDw90) (Thy-1 antigen) (CD antigen CD90)	312981	293647	121956	0	0	0
P04217	A1BG	A1BG_HUMAN	Alpha-1B-glycoprotein (Alpha-1-B glycoprotein)	296528995	2.94552e+08	2.8972e+08	3.95509e+08	3.93367e+08	3.84329e+08
P04264	KRT1	K2C1_HUMAN	Keratin, type II cytoskeletal 1 (67 kDa cytokeratin) (Cytokeratin-1) (CK-1) (Hair alpha protein) (Keratin-1) (K1) (Type-II keratin Kb1)	3.77852e+07	4.22903e+07	9.23386e+07	1.17789e+08	5.95359e+07	6.44533e+07
P04275	VWF	VWF_HUMAN	von Willebrand factor (vWF) [Cleaved into: von Willebrand antigen 2 (von Willebrand antigen II)]	1.47149e+06	1.54149e+06	1.43719e+06	786149	741493	714207
P04278	SHBG	SHBG_HUMAN	Sex hormone-binding globulin (SHBG) (Sex steroid-binding protein) (SBP) (Testis-specific androgen-binding protein) (ABP) (Testosterone-estradiol-binding globulin) (TeBG) (Testosterone-estrogen-binding globulin)	9.88587e+06	1.03461e+07	1.00587e+07	8.96711e+06	9.3813e+06	8.99536e+06
P04406	GAPDH	G3P_HUMAN	Glyceraldehyde-3-phosphate dehydrogenase (GAPDH) (EC 1.2.1.12) (Peptidyl-cysteine S-nitrosylase GAPDH) (EC 2.6.99.-)	2.33415e+07	2.27336e+07	2.18757e+07	1.66323e+06	1.96025e+06	1.55786e+06
P04424	ASL	ARLY_HUMAN	Argininosuccinate lyase (ASAL) (EC 4.3.2.1) (Arginosuccinase)	0	634055	514527	0	0	0
P04430	IGKV1-16	KV116_HUMAN	Immunoglobulin kappa variable 1-16 (Ig kappa chain V-I region BAN)	2.4759e+06	2.73035e+06	2.5899e+06	3.953e+06	3.12571e+06	3.35521e+06
P04792	HSPB1	HSPB1_HUMAN	Heat shock protein beta-1 (HspB1) (28 kDa heat shock protein) (Estrogen-regulated 24 kDa protein) (Heat shock 27 kDa protein) (HSP 27) (Stress-responsive protein 27) (SRP27)	5.14576e+06	4.92824e+06	4.74369e+06	628278	496065	547650
P04839	CYBB	CY24B_HUMAN	Cytochrome b-245 heavy chain (EC 1.-.-.-) (CGD91-phox) (Cytochrome b(558) subunit beta) (Cytochrome b558 subunit beta) (Heme-binding membrane glycoprotein gp91phox) (NADPH oxidase 2) (Neutrophil cytochrome b 91 kDa polypeptide) (Superoxide-generating NADPH oxidase heavy chain subunit) (gp91-1) (gp91-phox) (p22 phagocyte B-cytochrome)	742310	483328	691976	0	0	0
P04899	GNAI2	GNAI2_HUMAN	Guanine nucleotide-binding protein G(i) subunit alpha-2 (Adenylate cyclase-inhibiting G alpha protein)	764276	709384	765359	0	0	0
P04908	H2AC4	H2A1B_HUMAN	Histone H2A type 1-B/E (Histone H2A.2) (Histone H2A/a) (Histone H2A/m)	7.91104e+06	5.5221e+06	5.48692e+06	1.34601e+06	0	0
P05023	ATP1A1	AT1A1_HUMAN	Sodium/potassium-transporting ATPase subunit alpha-1 (Na(+)/K(+) ATPase alpha-1 subunit) (EC 7.2.2.13) (Sodium pump subunit alpha-1)	294750	254548	289990	0	0	0
P05067	APP	A4_HUMAN	Amyloid-beta precursor protein (APP) (ABPP) (APPI) (Alzheimer disease amyloid A4 protein homolog) (Alzheimer disease amyloid protein) (Amyloid precursor protein) (Amyloid-beta (A4) precursor protein) (Amyloid-beta A4 protein) (Cerebral vascular amyloid peptide) (CVAP) (PreA4) (Protease nexin-II) (PN-II) [Cleaved into: N-APP; Soluble APP-alpha (S-APP-alpha); Soluble APP-beta (S-APP-beta); C99 (Bet…	321814	771946	0	0	0	0
P05090	APOD	APOD_HUMAN	Apolipoprotein D (Apo-D) (ApoD)	1.94771e+08	1.84386e+08	1.89943e+08	1.91924e+08	2.0618e+08	1.87634e+08
P05107	ITGB2	ITB2_HUMAN	Integrin beta-2 (Cell surface adhesion glycoproteins LFA-1/CR3/p150,95 subunit beta) (Complement receptor C3 subunit beta) (CD antigen CD18)	324056	293881	296661	0	0	0
P05109	S100A8	S10A8_HUMAN	Protein S100-A8 (Calgranulin-A) (Calprotectin L1L subunit) (Cystic fibrosis antigen) (CFAG) (Leukocyte L1 complex light chain) (Migration inhibitory factor-related protein 8) (MRP-8) (p8) (S100 calcium-binding protein A8) (Urinary stone protein band A)	2.12911e+07	1.88317e+07	1.99729e+07	0	851583	0
P05121	SERPINE1	PAI1_HUMAN	Plasminogen activator inhibitor 1 (PAI) (PAI-1) (Endothelial plasminogen activator inhibitor) (Serpin E1)	503445	558272	527004	118577	0	200244
P05154	SERPINA5	IPSP_HUMAN	Plasma serine protease inhibitor (Acrosomal serine protease inhibitor) (Plasminogen activator inhibitor 3) (PAI-3) (PAI3) (Protein C inhibitor) (PCI) (Serpin A5)	6.73647e+06	5.92777e+06	6.16979e+06	6.46997e+06	6.24025e+06	6.6259e+06
P05155	SERPING1	IC1_HUMAN	Plasma protease C1 inhibitor (C1 Inh) (C1Inh) (C1 esterase inhibitor) (C1-inhibiting factor) (Serpin G1)	3.00421e+08	2.8427e+08	2.86153e+08	4.13177e+08	4.16591e+08	4.26415e+08
P05156	CFI	CFAI_HUMAN	Complement factor I (EC 3.4.21.45) (C3B/C4B inactivator) [Cleaved into: Complement factor I heavy chain; Complement factor I light chain]	3.19216e+07	3.23769e+07	3.22452e+07	4.60394e+07	4.22738e+07	4.44078e+07
P05160	F13B	F13B_HUMAN	Coagulation factor XIII B chain (Fibrin-stabilizing factor B subunit) (Protein-glutamine gamma-glutamyltransferase B chain) (Transglutaminase B chain)	3.09349e+06	3.28408e+06	3.27896e+06	3.42556e+06	3.32255e+06	3.26618e+06
P05161	ISG15	ISG15_HUMAN	Ubiquitin-like protein ISG15 (Interferon-induced 15 kDa protein) (Interferon-induced 17 kDa protein) (IP17) (Ubiquitin cross-reactive protein) (hUCRP)	0	56732.1	85466.2	0	0	0
P05164	MPO	PERM_HUMAN	Myeloperoxidase (MPO) (EC 1.11.2.2) [Cleaved into: Myeloperoxidase; 89 kDa myeloperoxidase; 84 kDa myeloperoxidase; Myeloperoxidase light chain; Myeloperoxidase heavy chain]	3.34102e+07	3.32582e+07	3.10893e+07	516228	509355	566033
P05186	ALPL	PPBT_HUMAN	Alkaline phosphatase, tissue-nonspecific isozyme (AP-TNAP) (TNS-ALP) (TNSALP) (EC 3.1.3.1) (Alkaline phosphatase liver/bone/kidney isozyme) (Phosphoamidase) (Phosphocreatine phosphatase) (EC 3.9.1.1)	266726	248689	245635	0	0	0
P05362	ICAM1	ICAM1_HUMAN	Intercellular adhesion molecule 1 (ICAM-1) (Major group rhinovirus receptor) (CD antigen CD54)	5.01725e+06	5.19835e+06	5.0646e+06	4.20116e+06	4.11037e+06	4.11651e+06
P05452	CLEC3B	TETN_HUMAN	Tetranectin (TN) (C-type lectin domain family 3 member B) (Plasminogen kringle 4-binding protein)	6.17462e+06	6.57066e+06	6.81577e+06	5.28734e+06	5.79042e+06	4.9186e+06
P05543	SERPINA7	THBG_HUMAN	Thyroxine-binding globulin (Serpin A7) (T4-binding globulin)	1.32081e+07	1.2975e+07	1.30254e+07	1.4687e+07	1.56669e+07	1.56093e+07
P05546	SERPIND1	HEP2_HUMAN	Heparin cofactor 2 (Heparin cofactor II) (HC-II) (Protease inhibitor leuserpin-2) (HLS2) (Serpin D1)	8.83229e+07	8.47263e+07	8.52646e+07	9.72579e+07	9.43458e+07	9.40221e+07
P05556	ITGB1	ITB1_HUMAN	Integrin beta-1 (Fibronectin receptor subunit beta) (Glycoprotein IIa) (GPIIA) (VLA-4 subunit beta) (CD antigen CD29)	196312	228890	187601	0	0	0
P05787	KRT8	K2C8_HUMAN	Keratin, type II cytoskeletal 8 (Cytokeratin-8) (CK-8) (Keratin-8) (K8) (Type-II keratin Kb8)	1.69309e+06	1.69225e+06	1.41256e+06	0	0	0
P05997	COL5A2	CO5A2_HUMAN	Collagen alpha-2(V) chain	582587	711486	574012	146486	0	119294
P06241	FYN	FYN_HUMAN	Tyrosine-protein kinase Fyn (EC 2.7.10.2) (Proto-oncogene Syn) (Proto-oncogene c-Fyn) (Src-like kinase) (SLK) (p59-Fyn)	384396	370642	374622	0	0	0
P06276	BCHE	CHLE_HUMAN	Cholinesterase (EC 3.1.1.8) (Acylcholine acylhydrolase) (Butyrylcholine esterase) (Choline esterase II) (Pseudocholinesterase)	3.6728e+06	4.23769e+06	4.00886e+06	4.35616e+06	4.29294e+06	4.14643e+06
P06312	IGKV4-1	KV401_HUMAN	Immunoglobulin kappa variable 4-1 (Ig kappa chain V-IV region B17) (Ig kappa chain V-IV region JI) (Ig kappa chain V-IV region Len) (Ig kappa chain V-IV region STH)	209525109	196709407	1.93809e+08	1.142e+08	1.07683e+08	1.07396e+08
P06331	IGHV4-34	HV434_HUMAN	Immunoglobulin heavy variable 4-34 (Ig heavy chain V-II region ARH-77)	5.0192e+08	5.28669e+08	5.2142e+08	3.48118e+08	3.75821e+08	3.48807e+08
P06396	GSN	GELS_HUMAN	Gelsolin (AGEL) (Actin-depolymerizing factor) (ADF) (Brevin)	9.73997e+07	9.83373e+07	1.00477e+08	9.26938e+07	9.62349e+07	9.46434e+07
P06681	C2	CO2_HUMAN	Complement C2 (EC 3.4.21.43) (C3/C5 convertase) [Cleaved into: Complement C2b fragment; Complement C2a fragment]	1.64393e+07	1.62878e+07	1.65336e+07	2.37594e+07	2.33823e+07	2.27154e+07
P06702	S100A9	S10A9_HUMAN	Protein S100-A9 (Calgranulin-B) (Calprotectin L1H subunit) (Leukocyte L1 complex heavy chain) (Migration inhibitory factor-related protein 14) (MRP-14) (p14) (S100 calcium-binding protein A9)	1.378e+07	1.37317e+07	1.37546e+07	0	0	0
P06703	S100A6	S10A6_HUMAN	Protein S100-A6 (Calcyclin) (Growth factor-inducible protein 2A9) (MLN 4) (Prolactin receptor-associated protein) (PRA) (S100 calcium-binding protein A6)	2.88343e+06	2.28479e+06	2.73648e+06	0	0	0
P06727	APOA4	APOA4_HUMAN	Apolipoprotein A-IV (Apo-AIV) (ApoA-IV) (Apolipoprotein A4)	2.22597e+07	2.18228e+07	2.13737e+07	1.26142e+07	1.2709e+07	1.26614e+07
P06731	CEACAM5	CEAM5_HUMAN	Carcinoembryonic antigen-related cell adhesion molecule 5 (Carcinoembryonic antigen) (CEA) (Meconium antigen 100) (CD antigen CD66e)	5.90675e+06	6.07375e+06	5.89064e+06	0	263144	188069
P06733	ENO1	ENOA_HUMAN	Alpha-enolase (EC 4.2.1.11) (2-phospho-D-glycerate hydro-lyase) (C-myc promoter-binding protein) (Enolase 1) (MBP-1) (MPB-1) (Non-neural enolase) (NNE) (Phosphopyruvate hydratase) (Plasminogen-binding protein)	1.65628e+07	1.8639e+07	1.77125e+07	1.08749e+06	932744	930355
P06737	PYGL	PYGL_HUMAN	Glycogen phosphorylase, liver form (EC 2.4.1.1)	768683	707935	614386	0	0	0
P06744	GPI	G6PI_HUMAN	Glucose-6-phosphate isomerase (GPI) (EC 5.3.1.9) (Autocrine motility factor) (AMF) (Neuroleukin) (NLK) (Phosphoglucose isomerase) (PGI) (Phosphohexose isomerase) (PHI) (Sperm antigen 36) (SA-36)	3.7857e+06	3.63537e+06	3.66014e+06	106078	0	73794.2
P06753	TPM3	TPM3_HUMAN	Tropomyosin alpha-3 chain (Gamma-tropomyosin) (Tropomyosin-3) (Tropomyosin-5) (hTM5)	204218	293364	314292	0	0	0
P07195	LDHB	LDHB_HUMAN	L-lactate dehydrogenase B chain (LDH-B) (EC 1.1.1.27) (LDH heart subunit) (LDH-H) (Renal carcinoma antigen NY-REN-46)	5.28488e+06	5.72638e+06	5.19526e+06	1.77324e+06	1.59544e+06	1.71816e+06
P07225	PROS1	PROS_HUMAN	Vitamin K-dependent protein S	1.42773e+07	1.37678e+07	1.44103e+07	1.96946e+07	2.094e+07	1.93048e+07
P07237	P4HB	PDIA1_HUMAN	Protein disulfide-isomerase (PDI) (EC 5.3.4.1) (Cellular thyroid hormone-binding protein) (Prolyl 4-hydroxylase subunit beta) (p55)	812797	844805	909171	0	137945	0
P07333	CSF1R	CSF1R_HUMAN	Macrophage colony-stimulating factor 1 receptor (CSF-1 receptor) (CSF-1-R) (CSF-1R) (M-CSF-R) (EC 2.7.10.1) (Proto-oncogene c-Fms) (CD antigen CD115)	2.24542e+06	2.14653e+06	1.92651e+06	1.64401e+06	1.67894e+06	1.6328e+06
P07339	CTSD	CATD_HUMAN	Cathepsin D (EC 3.4.23.5) [Cleaved into: Cathepsin D light chain; Cathepsin D heavy chain]	5.72072e+06	6.10843e+06	6.24664e+06	1.45251e+06	2.31625e+06	1.4158e+06
P07355	ANXA2	ANXA2_HUMAN	Annexin A2 (Annexin II) (Annexin-2) (Calpactin I heavy chain) (Calpactin-1 heavy chain) (Chromobindin-8) (Lipocortin II) (Placental anticoagulant protein IV) (PAP-IV) (Protein I) (p36)	528308	598469	577627	297863	609877	197840
P07357	C8A	CO8A_HUMAN	Complement component C8 alpha chain (Complement component 8 subunit alpha)	2.26443e+07	2.2608e+07	2.22762e+07	2.23793e+07	2.31103e+07	2.27916e+07
P07358	C8B	CO8B_HUMAN	Complement component C8 beta chain (Complement component 8 subunit beta)	1.11595e+07	1.12647e+07	1.11721e+07	1.16152e+07	1.15343e+07	1.16229e+07
P07359	GP1BA	GP1BA_HUMAN	Platelet glycoprotein Ib alpha chain (GP-Ib alpha) (GPIb-alpha) (GPIbA) (Glycoprotein Ibalpha) (Antigen CD42b-alpha) (CD antigen CD42b) [Cleaved into: Glycocalicin]	2.24135e+06	1.71583e+06	1.38494e+06	0	891205	980597
P07360	C8G	CO8G_HUMAN	Complement component C8 gamma chain	1.8242e+07	1.84785e+07	1.77417e+07	1.32853e+07	1.35887e+07	1.34442e+07
P07384	CAPN1	CAN1_HUMAN	Calpain-1 catalytic subunit (EC 3.4.22.52) (Calcium-activated neutral proteinase 1) (CANP 1) (Calpain mu-type) (Calpain-1 large subunit) (Cell proliferation-inducing gene 30 protein) (Micromolar-calpain) (muCANP)	1.55233e+06	1.42972e+06	1.51375e+06	217198	0	0
P07437	TUBB	TBB5_HUMAN	Tubulin beta chain (Tubulin beta-5 chain)	1.69046e+06	1.4233e+06	1.5736e+06	292482	394867	358333
P07451	CA3	CAH3_HUMAN	Carbonic anhydrase 3 (EC 4.2.1.1) (Carbonate dehydratase III) (Carbonic anhydrase III) (CA-III)	15001.9	0	22033.1	0	0	0
P07602	PSAP	SAP_HUMAN	Prosaposin (Proactivator polypeptide) [Cleaved into: Saposin-A (Protein A); Saposin-B-Val; Saposin-B (Cerebroside sulfate activator) (CSAct) (Dispersin) (Sphingolipid activator protein 1) (SAP-1) (Sulfatide/GM1 activator); Saposin-C (A1 activator) (Co-beta-glucosidase) (Glucosylceramidase activator) (Sphingolipid activator protein 2) (SAP-2); Saposin-D (Component C) (Protein C)]	467558	533680	441658	163823	143941	181732
P07686	HEXB	HEXB_HUMAN	Beta-hexosaminidase subunit beta (EC 3.2.1.52) (Beta-N-acetylhexosaminidase subunit beta) (Hexosaminidase subunit B) (Cervical cancer proto-oncogene 7 protein) (HCC-7) (N-acetyl-beta-glucosaminidase subunit beta) [Cleaved into: Beta-hexosaminidase subunit beta chain B; Beta-hexosaminidase subunit beta chain A]	298094	451237	445803	167908	135922	123526
P07711	CTSL	CATL1_HUMAN	Procathepsin L (EC 3.4.22.15) (Cathepsin L1) (Major excreted protein) (MEP) [Cleaved into: Cathepsin L; Cathepsin L heavy chain; Cathepsin L light chain]	1.3723e+06	920762	1.19881e+06	0	0	0
P07737	PFN1	PROF1_HUMAN	Profilin-1 (Epididymis tissue protein Li 184a) (Profilin I)	5.48977e+06	5.45476e+06	5.70732e+06	626520	624815	623359
P07858	CTSB	CATB_HUMAN	Cathepsin B (EC 3.4.22.1) (APP secretase) (APPS) (Cathepsin B1) [Cleaved into: Cathepsin B light chain; Cathepsin B heavy chain]	2.37432e+06	2.44381e+06	2.65888e+06	1.10662e+06	1.19399e+06	916709
P07900	HSP90AA1	HS90A_HUMAN	Heat shock protein HSP 90-alpha (EC 3.6.4.10) (Heat shock 86 kDa) (HSP 86) (HSP86) (Lipopolysaccharide-associated protein 2) (LAP-2) (LPS-associated protein 2) (Renal carcinoma antigen NY-REN-38)	4.33416e+06	3.97563e+06	4.07632e+06	791618	824000	742717
P07942	LAMB1	LAMB1_HUMAN	Laminin subunit beta-1 (Laminin B1 chain) (Laminin-1 subunit beta) (Laminin-10 subunit beta) (Laminin-12 subunit beta) (Laminin-2 subunit beta) (Laminin-6 subunit beta) (Laminin-8 subunit beta)	959380	825387	1.13395e+06	772830	734613	604033
P07988	SFTPB	PSPB_HUMAN	Pulmonary surfactant-associated protein B (SP-B) (18 kDa pulmonary-surfactant protein) (6 kDa protein) (Pulmonary surfactant-associated proteolipid SPL(Phe))	431557	515557	475770	440303	400825	364584
P07996	THBS1	TSP1_HUMAN	Thrombospondin-1 (Glycoprotein G)	6.91018e+06	6.7934e+06	6.12841e+06	1.26159e+06	1.07315e+06	1.37009e+06
P07998	RNASE1	RNAS1_HUMAN	Ribonuclease pancreatic (EC 4.6.1.18) (HP-RNase) (RIB-1) (RNase UpI-1) (Ribonuclease 1) (RNase 1) (Ribonuclease A) (RNase A)	1.55448e+07	1.15144e+07	1.50228e+07	1.06673e+07	1.41049e+07	1.23905e+07
P08123	COL1A2	CO1A2_HUMAN	Collagen alpha-2(I) chain (Alpha-2 type I collagen)	7.28728e+06	7.42955e+06	7.16525e+06	3.27434e+06	3.21316e+06	3.08755e+06
P08133	ANXA6	ANXA6_HUMAN	Annexin A6 (67 kDa calelectrin) (Annexin VI) (Annexin-6) (Calphobindin-II) (CPB-II) (Chromobindin-20) (Lipocortin VI) (Protein III) (p68) (p70)	24322300	20960300	21226200	27560200	23298200	25550500
P08134	RHOC	RHOC_HUMAN	Rho-related GTP-binding protein RhoC (Rho cDNA clone 9) (h9)	2.08902e+06	1.65485e+06	1.6894e+06	0	0	0
P08174	CD55	DAF_HUMAN	Complement decay-accelerating factor (CD antigen CD55)	526330	367450	444115	162276	0	0
P08185	SERPINA6	CBG_HUMAN	Corticosteroid-binding globulin (CBG) (Serpin A6) (Transcortin)	3.91593e+07	39245183	4.05901e+07	4.81514e+07	4.5028e+07	4.5987e+07
P08195	SLC3A2	4F2_HUMAN	Amino acid transporter heavy chain SLC3A2 (4F2 cell-surface antigen heavy chain) (4F2hc) (4F2 heavy chain antigen) (Lymphocyte activation antigen 4F2 large subunit) (Solute carrier family 3 member 2) (CD antigen CD98)	700496	689192	721204	515300	576993	412272
P08238	HSP90AB1	HS90B_HUMAN	Heat shock protein HSP 90-beta (HSP 90) (Heat shock 84 kDa) (HSP 84) (HSP84)	1280360	638871	871741	0	0	0
P08246	ELANE	ELNE_HUMAN	Neutrophil elastase (EC 3.4.21.37) (Bone marrow serine protease) (Elastase-2) (Human leukocyte elastase) (HLE) (Medullasin) (PMN elastase)	5.97468e+07	6.27101e+07	5.70262e+07	0	0	0
P08253	MMP2	MMP2_HUMAN	72 kDa type IV collagenase (EC 3.4.24.24) (72 kDa gelatinase) (Gelatinase A) (Matrix metalloproteinase-2) (MMP-2) (TBE-1) [Cleaved into: PEX]	1.65297e+06	1.77595e+06	1.64633e+06	1.7646e+06	1.81672e+06	1.8108e+06
P08294	SOD3	SODE_HUMAN	Extracellular superoxide dismutase [Cu-Zn] (EC-SOD) (EC 1.15.1.1)	7.25425e+06	7.00932e+06	7.18415e+06	1.29597e+07	1.31846e+07	1.3276e+07
P08311	CTSG	CATG_HUMAN	Cathepsin G (CG) (EC 3.4.21.20) [Cleaved into: Cathepsin G, C-terminal truncated form]	7.21459e+06	6.87239e+06	7.01325e+06	0	0	0
P08519	LPA	APOA_HUMAN	Apolipoprotein(a) (Apo(a)) (Lp(a)) (EC 3.4.21.-)	3.0255e+06	2.74786e+06	3.02268e+06	5.33827e+06	5.34727e+06	4.80978e+06
P08571	CD14	CD14_HUMAN	Monocyte differentiation antigen CD14 (Myeloid cell-specific leucine-rich glycoprotein) (CD antigen CD14) [Cleaved into: Monocyte differentiation antigen CD14, urinary form; Monocyte differentiation antigen CD14, membrane-bound form]	3.37147e+07	3.2699e+07	3.10842e+07	1.85126e+07	1.86642e+07	1.8559e+07
P08572	COL4A2	CO4A2_HUMAN	Collagen alpha-2(IV) chain [Cleaved into: Canstatin]	484461	302124	468837	391008	444649	314772
P08581	MET	MET_HUMAN	Hepatocyte growth factor receptor (HGF receptor) (EC 2.7.10.1) (HGF/SF receptor) (Proto-oncogene c-Met) (Scatter factor receptor) (SF receptor) (Tyrosine-protein kinase Met)	5.49632e+06	5.38345e+06	5.44954e+06	0	0	991173
P08603	CFH	CFAH_HUMAN	Complement factor H (H factor 1)	1.01543e+08	9.96877e+07	1.03118e+08	1.15529e+08	1.23379e+08	1.12857e+08
P08637	FCGR3A	FCG3A_HUMAN	Low affinity immunoglobulin gamma Fc region receptor III-A (IgG Fc receptor III-A) (CD16-II) (CD16a antigen) (Fc-gamma RIII-alpha) (Fc-gamma RIII) (Fc-gamma RIIIa) (FcRIII) (FcRIIIa) (FcgammaRIIIA) (FcR-10) (IgG Fc receptor III-2) (CD antigen CD16a)	7.74246e+06	8.22417e+06	9.41297e+06	7.47968e+06	7.1287e+06	7.29826e+06
P08670	VIM	VIME_HUMAN	Vimentin	1.47316e+06	1.45765e+06	1.4855e+06	515455	0	484432
P08697	SERPINF2	A2AP_HUMAN	Alpha-2-antiplasmin (Alpha-2-AP) (Alpha-2-plasmin inhibitor) (Alpha-2-PI) (Serpin F2)	9.60314e+07	9.92638e+07	9.86131e+07	1.16403e+08	1.19852e+08	117482902
P08727	KRT19	K1C19_HUMAN	Keratin, type I cytoskeletal 19 (Cytokeratin-19) (CK-19) (Keratin-19) (K19)	4.01711e+06	3.3319e+06	4.08312e+06	412921	617152	517968
P08729	KRT7	K2C7_HUMAN	Keratin, type II cytoskeletal 7 (Cytokeratin-7) (CK-7) (Keratin-7) (K7) (Sarcolectin) (Type-II keratin Kb7)	1.35196e+06	1.32464e+06	1.18936e+06	0	0	0
P08779	KRT16	K1C16_HUMAN	Keratin, type I cytoskeletal 16 (Cytokeratin-16) (CK-16) (Keratin-16) (K16)	614780	4.53833e+06	713831	1.49279e+06	1.06238e+06	489253
P09172	DBH	DOPO_HUMAN	Dopamine beta-hydroxylase (EC 1.14.17.1) (Dopamine beta-monooxygenase) [Cleaved into: Soluble dopamine beta-hydroxylase]	487782	405615	496345	867876	890062	905768
P09211	GSTP1	GSTP1_HUMAN	Glutathione S-transferase P (EC 2.5.1.18) (GST class-pi) (GSTP1-1)	2.2139e+06	2.25844e+06	2.2392e+06	0	0	0
P09382	LGALS1	LEG1_HUMAN	Galectin-1 (Gal-1) (14 kDa laminin-binding protein) (HLBP14) (14 kDa lectin) (Beta-galactoside-binding lectin L-14-I) (Galaptin) (HBL) (HPL) (Lactose-binding lectin 1) (Lectin galactoside-binding soluble 1) (Putative MAPK-activating protein PM12) (S-Lac lectin 1)	3.76265e+06	3.62656e+06	2.76889e+06	3.74725e+06	3.79248e+06	3.56899e+06
P09486	SPARC	SPRC_HUMAN	SPARC (Basement-membrane protein 40) (BM-40) (Osteonectin) (ON) (Secreted protein acidic and rich in cysteine)	1.85953e+06	1.93572e+06	1.8461e+06	830012	756916	701712
P09668	CTSH	CATH_HUMAN	Pro-cathepsin H [Cleaved into: Cathepsin H mini chain; Cathepsin H (EC 3.4.22.16); Cathepsin H heavy chain; Cathepsin H light chain]	693522	642288	480534	0	0	0
P09758	TACSTD2	TACD2_HUMAN	Tumor-associated calcium signal transducer 2 (Cell surface glycoprotein Trop-2) (Membrane component chromosome 1 surface marker 1) (Pancreatic carcinoma marker protein GA733-1)	546858	536837	581323	0	0	0
P09871	C1S	C1S_HUMAN	Complement C1s subcomponent (EC 3.4.21.42) (C1 esterase) (Complement component 1 subcomponent s) [Cleaved into: Complement C1s subcomponent heavy chain; Complement C1s subcomponent light chain]	2.4614e+07	2.49511e+07	2.48771e+07	3.83309e+07	3.9759e+07	3.69054e+07
P09874	PARP1	PARP1_HUMAN	Poly [ADP-ribose] polymerase 1 (PARP-1) (EC 2.4.2.30) (ADP-ribosyltransferase diphtheria toxin-like 1) (ARTD1) (DNA ADP-ribosyltransferase PARP1) (EC 2.4.2.-) (NAD(+) ADP-ribosyltransferase 1) (ADPRT 1) (Poly[ADP-ribose] synthase 1) (Protein poly-ADP-ribosyltransferase PARP1) (EC 2.4.2.-) [Cleaved into: Poly [ADP-ribose] polymerase 1, processed C-terminus (Poly [ADP-ribose] polymerase 1, 89-kDa f…	1239710	962071	1266690	0	463302	496051
P09960	LTA4H	LKHA4_HUMAN	Leukotriene A-4 hydrolase (LTA-4 hydrolase) (EC 3.3.2.6) (Leukotriene A(4) hydrolase) (Tripeptide aminopeptidase LTA4H) (EC 3.4.11.4)	1.53272e+06	1.54707e+06	1.53861e+06	215264	0	0
P09972	ALDOC	ALDOC_HUMAN	Fructose-bisphosphate aldolase C (EC 4.1.2.13) (Brain-type aldolase)	302009	419298	560938	0	0	0
P0C0L4	C4A	CO4A_HUMAN	Complement C4-A (Acidic complement C4) (C3 and PZP-like alpha-2-macroglobulin domain-containing protein 2) [Cleaved into: Complement C4 beta chain; Complement C4-A alpha chain; C4a anaphylatoxin; C4b-A; C4d-A; Complement C4 gamma chain]	1.59532e+08	1.58669e+08	1.55912e+08	2.0684e+08	2.01584e+08	2.04976e+08
P0C0L5	C4B	CO4B_HUMAN	Complement C4-B (Basic complement C4) (C3 and PZP-like alpha-2-macroglobulin domain-containing protein 3) [Cleaved into: Complement C4 beta chain; Complement C4-B alpha chain; C4a anaphylatoxin; C4b-B; C4d-B; Complement C4 gamma chain]	2.85633e+07	2.98803e+07	3.14208e+07	3.41942e+07	30790800	33791600
P0C221	CCDC175	CC175_HUMAN	Coiled-coil domain-containing protein 175	6.91394e+06	7.3327e+06	6.37686e+06	1.11936e+07	1.22358e+07	1.31691e+07
P0CG47	UBB	UBB_HUMAN	Polyubiquitin-B [Cleaved into: Ubiquitin]	1495670	915383	1273430	0	292112	0
P0DJI8	SAA1	SAA1_HUMAN	Serum amyloid A-1 protein (SAA) [Cleaved into: Amyloid protein A (Amyloid fibril protein AA); Serum amyloid protein A(2-104); Serum amyloid protein A(3-104); Serum amyloid protein A(2-103); Serum amyloid protein A(2-102); Serum amyloid protein A(4-101)]	0	0	0	1.45332e+06	1.36515e+06	1.34621e+06
P0DMV8	HSPA1A	HS71A_HUMAN	Heat shock 70 kDa protein 1A (Heat shock 70 kDa protein 1) (HSP70-1) (HSP70.1)	4.38966e+06	4730681	4.39043e+06	434634	0	0
P0DOY2	IGLC2	IGLC2_HUMAN	Immunoglobulin lambda constant 2 (Ig lambda chain C region Kern) (Ig lambda chain C region NIG-64) (Ig lambda chain C region SH) (Ig lambda chain C region X) (Ig lambda-2 chain C region)	4277396491	3758229986	3030025970	2795769277	3369855854	3176483913
P0DP01	IGHV1-8	HV108_HUMAN	Immunoglobulin heavy variable 1-8	1921890	2643670	2838030	1095160	0	912196
P0DP23	CALM1	CALM1_HUMAN	Calmodulin-1	0	325368	704339	0	0	0
P0DTE1	IGHV3-38-3	HV383_HUMAN	Probable non-functional immunoglobulin heavy variable 3-38-3	2.82088e+06	3.006e+06	2.8977e+06	1.71033e+06	2.03624e+06	2.24155e+06
P0DTE7	AMY1B	AMY1B_HUMAN	Alpha-amylase 1B (EC 3.2.1.1)	293303	339042	326596	417126	388991	356414
P0DV77	TPRX2	TPRX2_HUMAN	Tetrapeptide repeat homeobox protein 2	2654710	2152120	2045580	0	0	0
P10153	RNASE2	RNAS2_HUMAN	Non-secretory ribonuclease (EC 4.6.1.18) (Eosinophil-derived neurotoxin) (RNase UpI-2) (Ribonuclease 2) (RNase 2) (Ribonuclease US)	685325	754027	765948	0	0	338463
P10253	GAA	LYAG_HUMAN	Lysosomal alpha-glucosidase (EC 3.2.1.20) (Acid maltase) (Aglucosidase alfa) [Cleaved into: 76 kDa lysosomal alpha-glucosidase; 70 kDa lysosomal alpha-glucosidase]	29200.6	38409.8	30024.6	0	0	0
P10321	HLA-C	HLAC_HUMAN	HLA class I histocompatibility antigen, C alpha chain (HLA-C) (HLA-Cw) (Human leukocyte antigen C)	419973	537878	540994	0	0	0
P10412	H1-4	H14_HUMAN	Histone H1.4 (Histone H1b) (Histone H1s-4)	1178390	1147820	1036700	369001	0	166087
P10451	SPP1	OSTP_HUMAN	Osteopontin (Bone sialoprotein 1) (Nephropontin) (Secreted phosphoprotein 1) (SPP-1) (Urinary stone protein) (Uropontin)	4.06785e+07	4.65665e+07	4.34245e+07	3.95219e+06	4.27494e+06	3.76352e+06
P10586	PTPRF	PTPRF_HUMAN	Receptor-type tyrosine-protein phosphatase F (EC 3.1.3.48) (Leukocyte common antigen related) (LAR)	844742	823246	834536	136870	162399	0
P10599	TXN	THIO_HUMAN	Thioredoxin (Trx) (ATL-derived factor) (ADF) (Surface-associated sulphydryl protein) (SASP) (allergen Hom s Trx)	3.42313e+06	3.29241e+06	3.11902e+06	899065	1.47159e+06	654419
P10619	CTSA	PPGB_HUMAN	Lysosomal protective protein (EC 3.4.16.5) (Carboxypeptidase C) (Carboxypeptidase L) (Cathepsin A) (Protective protein cathepsin A) (PPCA) (Protective protein for beta-galactosidase) [Cleaved into: Lysosomal protective protein 32 kDa chain; Lysosomal protective protein 20 kDa chain]	25778.9	18961	15310.2	0	0	0
P10643	C7	CO7_HUMAN	Complement component C7	3.63646e+07	3.7084e+07	3.70015e+07	5.58253e+07	5.68224e+07	56620594
P10768	ESD	ESTD_HUMAN	S-formylglutathione hydrolase (FGH) (EC 3.1.2.12) (Esterase D) (Methylumbelliferyl-acetate deacetylase) (EC 3.1.1.56)	157251	129727	0	0	0	0
P10909	CLU	CLUS_HUMAN	Clusterin (Aging-associated gene 4 protein) (Apolipoprotein J) (Apo-J) (Complement cytolysis inhibitor) (CLI) (Complement-associated protein SP-40,40) (Ku70-binding protein 1) (NA1/NA2) (Sulfated glycoprotein 2) (SGP-2) (Testosterone-repressed prostate message 2) (TRPM-2) [Cleaved into: Clusterin beta chain (ApoJalpha) (Complement cytolysis inhibitor a chain) (SP-40,40 beta-chain); Clusterin alph…	4.53316e+07	4.47801e+07	4.55109e+07	6.19273e+07	6.4609e+07	6.36774e+07
P10911	MCF2	MCF2_HUMAN	Proto-oncogene DBL (Proto-oncogene MCF-2) [Cleaved into: MCF2-transforming protein; DBL-transforming protein]	0	0	0	0	5016560	0
P11021	HSPA5	BIP_HUMAN	Endoplasmic reticulum chaperone BiP (EC 3.6.4.10) (78 kDa glucose-regulated protein) (GRP-78) (Binding-immunoglobulin protein) (BiP) (Heat shock protein 70 family protein 5) (HSP70 family protein 5) (Heat shock protein family A member 5) (Immunoglobulin heavy chain-binding protein)	1.5113e+06	1.94645e+06	1.61251e+06	1.67037e+06	1.44144e+06	1.54186e+06
P11047	LAMC1	LAMC1_HUMAN	Laminin subunit gamma-1 (Laminin B2 chain) (Laminin-1 subunit gamma) (Laminin-10 subunit gamma) (Laminin-11 subunit gamma) (Laminin-2 subunit gamma) (Laminin-3 subunit gamma) (Laminin-4 subunit gamma) (Laminin-6 subunit gamma) (Laminin-7 subunit gamma) (Laminin-8 subunit gamma) (Laminin-9 subunit gamma) (S-laminin subunit gamma) (S-LAM gamma)	708607	692722	652214	593208	601723	614327
P11142	HSPA8	HSP7C_HUMAN	Heat shock cognate 71 kDa protein (EC 3.6.4.10) (Heat shock 70 kDa protein 8) (Lipopolysaccharide-associated protein 1) (LAP-1) (LPS-associated protein 1)	4.69326e+06	4.3569e+06	4.35394e+06	847986	764675	679267
P11166	SLC2A1	GTR1_HUMAN	Solute carrier family 2, facilitated glucose transporter member 1 (Glucose transporter type 1, erythrocyte/brain) (GLUT-1) (HepG2 glucose transporter)	2287490	1988200	1871190	0	0	0
P11169	SLC2A3	GTR3_HUMAN	Solute carrier family 2, facilitated glucose transporter member 3 (Glucose transporter type 3, brain) (GLUT-3)	373574	271555	291742	0	0	0
P11215	ITGAM	ITAM_HUMAN	Integrin alpha-M (CD11 antigen-like family member B) (CR-3 alpha chain) (Cell surface glycoprotein MAC-1 subunit alpha) (Leukocyte adhesion receptor MO1) (Neutrophil adherence receptor) (CD antigen CD11b)	1.73536e+06	1.90463e+06	1.87131e+06	382462	0	438926
P11216	PYGB	PYGB_HUMAN	Glycogen phosphorylase, brain form (EC 2.4.1.1)	300538	330666	234192	0	0	0
P11226	MBL2	MBL2_HUMAN	Mannose-binding protein C (MBP-C) (Collectin-1) (MBP1) (Mannan-binding protein) (Mannose-binding lectin)	4.07873e+06	3.94821e+06	4.17604e+06	2.83328e+06	3.22256e+06	2.84126e+06
P11233	RALA	RALA_HUMAN	Ras-related protein Ral-A (EC 3.6.5.2)	621248	640233	710055	0	0	0
P11413	G6PD	G6PD_HUMAN	Glucose-6-phosphate 1-dehydrogenase (G6PD) (EC 1.1.1.49)	1.99706e+06	2.15431e+06	2.05644e+06	0	0	0
P11597	CETP	CETP_HUMAN	Cholesteryl ester transfer protein (Lipid transfer protein I)	1.2399e+06	1.51676e+06	1.40448e+06	1.16088e+06	1.15512e+06	1.2279e+06
P11717	IGF2R	MPRI_HUMAN	Cation-independent mannose-6-phosphate receptor (CI Man-6-P receptor) (CI-MPR) (M6PR) (300 kDa mannose 6-phosphate receptor) (MPR 300) (Insulin-like growth factor 2 receptor) (Insulin-like growth factor II receptor) (IGF-II receptor) (M6P/IGF2 receptor) (M6P/IGF2R) (CD antigen CD222)	262474	274080	259331	227022	0	232116
P12035	KRT3	K2C3_HUMAN	Keratin, type II cytoskeletal 3 (65 kDa cytokeratin) (Cytokeratin-3) (CK-3) (Keratin-3) (K3) (Type-II keratin Kb3)	0	917445	0	0	0	0
P12107	COL11A1	COBA1_HUMAN	Collagen alpha-1(XI) chain	357579	520232	609971	0	0	0
P12109	COL6A1	CO6A1_HUMAN	Collagen alpha-1(VI) chain	2.49241e+06	2.50269e+06	2.30122e+06	1.03385e+06	1.06762e+06	1.07487e+06
P12111	COL6A3	CO6A3_HUMAN	Collagen alpha-3(VI) chain	3.65007e+06	3.59543e+06	3.61619e+06	1.86962e+06	1.86823e+06	1.8445e+06
P12259	F5	FA5_HUMAN	Coagulation factor V (Activated protein C cofactor) (Proaccelerin, labile factor) [Cleaved into: Coagulation factor V heavy chain; Coagulation factor V light chain]	551402	467544	489057	956078	944713	886679
P12273	PIP	PIP_HUMAN	Prolactin-inducible protein (Gross cystic disease fluid protein 15) (GCDFP-15) (Prolactin-induced protein) (Secretory actin-binding protein) (SABP) (gp17)	340290	229512	441248	311287	820934	200527
P12318	FCGR2A	FCG2A_HUMAN	Low affinity immunoglobulin gamma Fc region receptor II-a (IgG Fc receptor II-a) (CDw32) (Fc-gamma RII-a) (Fc-gamma-RIIa) (FcRII-a) (CD antigen CD32)	4.92935e+06	5.02339e+06	5.72207e+06	4.7283e+06	5.38532e+06	5.06357e+06
P12429	ANXA3	ANXA3_HUMAN	Annexin A3 (35-alpha calcimedin) (Annexin III) (Annexin-3) (Inositol 1,2-cyclic phosphate 2-phosphohydrolase) (Lipocortin III) (Placental anticoagulant protein III) (PAP-III)	384178	330943	335884	0	0	0
P12814	ACTN1	ACTN1_HUMAN	Alpha-actinin-1 (Alpha-actinin cytoskeletal isoform) (F-actin cross-linking protein) (Non-muscle alpha-actinin-1)	584412	609678	663405	0	0	0
P12830	CDH1	CADH1_HUMAN	Cadherin-1 (CAM 120/80) (Epithelial cadherin) (E-cadherin) (Uvomorulin) (CD antigen CD324) [Cleaved into: E-Cad/CTF1; E-Cad/CTF2; E-Cad/CTF3]	2.89263e+06	3.22712e+06	3.20764e+06	2.37039e+06	2.23393e+06	2.2512e+06
P12955	PEPD	PEPD_HUMAN	Xaa-Pro dipeptidase (X-Pro dipeptidase) (EC 3.4.13.9) (Imidodipeptidase) (Peptidase D) (Proline dipeptidase) (Prolidase)	675298	590258	563405	476032	425491	454251
P13010	XRCC5	XRCC5_HUMAN	X-ray repair cross-complementing protein 5 (EC 3.6.4.-) (86 kDa subunit of Ku antigen) (ATP-dependent DNA helicase 2 subunit 2) (ATP-dependent DNA helicase II 80 kDa subunit) (CTC box-binding factor 85 kDa subunit) (CTC85) (CTCBF) (DNA repair protein XRCC5) (Ku80) (Ku86) (Lupus Ku autoantigen protein p86) (Nuclear factor IV) (Thyroid-lupus autoantigen) (TLAA) (X-ray repair complementing defective…	98575.1	87840.3	85410.8	0	0	0
P13473	LAMP2	LAMP2_HUMAN	Lysosome-associated membrane glycoprotein 2 (LAMP-2) (Lysosome-associated membrane protein 2) (CD107 antigen-like family member B) (LGP-96) (CD antigen CD107b)	2.94516e+06	3.03263e+06	3.31606e+06	3.04332e+06	3.36747e+06	2.91509e+06
P13591	NCAM1	NCAM1_HUMAN	Neural cell adhesion molecule 1 (N-CAM-1) (NCAM-1) (CD antigen CD56)	0	61904.3	0	0	0	0
P13598	ICAM2	ICAM2_HUMAN	Intercellular adhesion molecule 2 (ICAM-2) (CD antigen CD102)	175263	130685	184324	167371	220422	207873
P13611	VCAN	CSPG2_HUMAN	Versican core protein (Chondroitin sulfate proteoglycan core protein 2) (Chondroitin sulfate proteoglycan 2) (Glial hyaluronate-binding protein) (GHAP) (Large fibroblast proteoglycan) (PG-M)	5.04301e+06	5.27675e+06	5.17634e+06	1.23368e+06	1.28732e+06	993781
P13639	EEF2	EF2_HUMAN	Elongation factor 2 (EF-2) (EC 3.6.5.-)	4.01041e+06	4.16142e+06	4.0571e+06	803601	865304	710749
P13645	KRT10	K1C10_HUMAN	Keratin, type I cytoskeletal 10 (Cytokeratin-10) (CK-10) (Keratin-10) (K10)	1.9546e+07	1.57154e+07	2.71982e+07	6.54448e+07	4.31233e+07	2.24718e+07
P13646	KRT13	K1C13_HUMAN	Keratin, type I cytoskeletal 13 (Cytokeratin-13) (CK-13) (Keratin-13) (K13)	869924	615037	849716	0	0	0
P13647	KRT5	K2C5_HUMAN	Keratin, type II cytoskeletal 5 (58 kDa cytokeratin) (Cytokeratin-5) (CK-5) (Keratin-5) (K5) (Type-II keratin Kb5)	2.01333e+06	3.1457e+06	5.10438e+06	5.37607e+06	2.9517e+06	2.47703e+06
P13671	C6	CO6_HUMAN	Complement component C6	4.30597e+07	4.59534e+07	4.47001e+07	5.18526e+07	5.60027e+07	5.27012e+07
P13727	PRG2	PRG2_HUMAN	Bone marrow proteoglycan (BMPG) (Proteoglycan 2) [Cleaved into: Eosinophil granule major basic protein (EMBP) (MBP) (Pregnancy-associated major basic protein)]	0	0	0	0	101041	0
P13796	LCP1	PLSL_HUMAN	Plastin-2 (L-plastin) (LC64P) (Lymphocyte cytosolic protein 1) (LCP-1)	4.13913e+07	3.87196e+07	4.02876e+07	5.61475e+06	6.41563e+06	5.27724e+06
P13987	CD59	CD59_HUMAN	CD59 glycoprotein (1F5 antigen) (20 kDa homologous restriction factor) (HRF-20) (HRF20) (MAC-inhibitory protein) (MAC-IP) (MEM43 antigen) (Membrane attack complex inhibition factor) (MACIF) (Membrane inhibitor of reactive lysis) (MIRL) (Protectin) (CD antigen CD59)	1.08129e+06	1.0224e+06	977505	519305	524013	564719
P14151	SELL	LYAM1_HUMAN	L-selectin (CD62 antigen-like family member L) (Leukocyte adhesion molecule 1) (LAM-1) (Leukocyte surface antigen Leu-8) (Leukocyte-endothelial cell adhesion molecule 1) (LECAM1) (Lymph node homing receptor) (TQ1) (gp90-MEL) (CD antigen CD62L)	6.75971e+06	5.0065e+06	6.92528e+06	4.9602e+06	6.12985e+06	6.19856e+06
P14174	MIF	MIF_HUMAN	Macrophage migration inhibitory factor (MIF) (EC 5.3.2.1) (Glycosylation-inhibiting factor) (GIF) (L-dopachrome isomerase) (L-dopachrome tautomerase) (EC 5.3.3.12) (Phenylpyruvate tautomerase)	1.62834e+07	1.50973e+07	1.5053e+07	1.53458e+06	0	0
P14384	CPM	CBPM_HUMAN	Carboxypeptidase M (CPM) (EC 3.4.17.12)	799908	714446	748773	0	0	140762
P14543	NID1	NID1_HUMAN	Nidogen-1 (NID-1) (Entactin)	168409	0	0	0	0	0
P14618	PKM	KPYM_HUMAN	Pyruvate kinase PKM (EC 2.7.1.40) (Cytosolic thyroid hormone-binding protein) (CTHBP) (Opa-interacting protein 3) (OIP-3) (Pyruvate kinase 2/3) (Pyruvate kinase muscle isozyme) (Threonine-protein kinase PKM2) (EC 2.7.11.1) (Thyroid hormone-binding protein 1) (THBP1) (Tumor M2-PK) (Tyrosine-protein kinase PKM2) (EC 2.7.10.2) (p58)	4.26779e+07	4.37179e+07	4.13628e+07	3.87386e+06	4.18863e+06	4.07095e+06
P14625	HSP90B1	ENPL_HUMAN	Endoplasmin (94 kDa glucose-regulated protein) (GRP-94) (Heat shock protein 90 kDa beta member 1) (Tumor rejection antigen 1) (gp96 homolog)	1.53396e+06	1.10712e+06	1.20343e+06	841547	760070	779625
P14780	MMP9	MMP9_HUMAN	Matrix metalloproteinase-9 (MMP-9) (EC 3.4.24.35) (92 kDa gelatinase) (92 kDa type IV collagenase) (Gelatinase B) (GELB) [Cleaved into: 67 kDa matrix metalloproteinase-9; 82 kDa matrix metalloproteinase-9]	1.8185e+07	17367844	1.72881e+07	1.51474e+06	1.25457e+06	1.09578e+06
P14868	DARS1	SYDC_HUMAN	Aspartate--tRNA ligase, cytoplasmic (EC 6.1.1.12) (Aspartyl-tRNA synthetase) (AspRS) (Cell proliferation-inducing gene 40 protein)	30099.6	68361.4	63239.5	0	0	0
P14923	JUP	PLAK_HUMAN	Junction plakoglobin (Catenin gamma) (Desmoplakin III) (Desmoplakin-3)	150212	417120	404259	258705	130915	174845
P15144	ANPEP	AMPN_HUMAN	Aminopeptidase N (AP-N) (hAPN) (EC 3.4.11.2) (Alanyl aminopeptidase) (Aminopeptidase M) (AP-M) (Microsomal aminopeptidase) (Myeloid plasma membrane glycoprotein CD13) (gp150) (CD antigen CD13)	1.64375e+06	1.49296e+06	1.97017e+06	1.65342e+06	1.92293e+06	1.6938e+06
P15151	PVR	PVR_HUMAN	Poliovirus receptor (Nectin-like protein 5) (NECL-5) (CD antigen CD155)	647798	802491	773618	567988	501819	346842
P15153	RAC2	RAC2_HUMAN	Ras-related C3 botulinum toxin substrate 2 (GX) (Small G protein) (p21-Rac2)	1142560	937544	1129800	0	0	0
P15169	CPN1	CBPN_HUMAN	Carboxypeptidase N catalytic chain (CPN) (EC 3.4.17.3) (Anaphylatoxin inactivator) (Arginine carboxypeptidase) (Carboxypeptidase N polypeptide 1) (Carboxypeptidase N small subunit) (Kininase-1) (Lysine carboxypeptidase) (Plasma carboxypeptidase B) (Serum carboxypeptidase N) (SCPN)	9.20287e+06	8.53661e+06	8.54464e+06	9.57341e+06	1.00896e+07	1.01236e+07
P15291	B4GALT1	B4GT1_HUMAN	Beta-1,4-galactosyltransferase 1 (Beta-1,4-GalTase 1) (Beta4Gal-T1) (b4Gal-T1) (EC 2.4.1.-) (Beta-N-acetylglucosaminyl-glycolipid beta-1,4-galactosyltransferase) (Beta-N-acetylglucosaminylglycopeptide beta-1,4-galactosyltransferase) (EC 2.4.1.38) (Lactose synthase A protein) (EC 2.4.1.22) (N-acetyllactosamine synthase) (EC 2.4.1.90) (Nal synthase) (Neolactotriaosylceramide beta-1,4-galactosyltran…	3.05066e+06	2.57398e+06	2.7132e+06	1.05139e+06	832479	912200
P15311	EZR	EZRI_HUMAN	Ezrin (Cytovillin) (Villin-2) (p81)	5833641	5.50477e+06	5.62358e+06	665510	631493	611025
P15531	NME1	NDKA_HUMAN	Nucleoside diphosphate kinase A (NDK A) (NDP kinase A) (EC 2.7.4.6) (Granzyme A-activated DNase) (GAAD) (Metastasis inhibition factor nm23) (NM23-H1) (Tumor metastatic process-associated protein)	2.30102e+06	2.16676e+06	2.35954e+06	0	0	0
P15814	IGLL1	IGLL1_HUMAN	Immunoglobulin lambda-like polypeptide 1 (CD179 antigen-like family member B) (Ig lambda-5) (Immunoglobulin omega polypeptide) (Immunoglobulin-related protein 14.1) (CD antigen CD179b)	6.41822e+06	8.34958e+06	7.70774e+06	1.63286e+07	1.50981e+07	1.53731e+07
P15880	RPS2	RS2_HUMAN	Small ribosomal subunit protein uS5 (40S ribosomal protein S2) (40S ribosomal protein S4) (Protein LLRep3)	0	65552.9	59601.8	0	0	0
P15924	DSP	DESP_HUMAN	Desmoplakin (DP) (250/210 kDa paraneoplastic pemphigus antigen)	0	334827	444416	282303	0	0
P15941	MUC1	MUC1_HUMAN	Mucin-1 (MUC-1) (Breast carcinoma-associated antigen DF3) (Cancer antigen 15-3) (CA 15-3) (Carcinoma-associated mucin) (Episialin) (H23AG) (Krebs von den Lungen-6) (KL-6) (PEMT) (Peanut-reactive urinary mucin) (PUM) (Polymorphic epithelial mucin) (PEM) (Tumor-associated epithelial membrane antigen) (EMA) (Tumor-associated mucin) (CD antigen CD227) [Cleaved into: Mucin-1 subunit alpha (MUC1-NT) (M…	2.44686e+07	2.2605e+07	2.39633e+07	0	0	0
P16035	TIMP2	TIMP2_HUMAN	Metalloproteinase inhibitor 2 (CSC-21K) (Tissue inhibitor of metalloproteinases 2) (TIMP-2)	966661	889801	893505	957587	976293	1000506
P16070	CD44	CD44_HUMAN	CD44 antigen (CDw44) (Epican) (Extracellular matrix receptor III) (ECMR-III) (GP90 lymphocyte homing/adhesion receptor) (HUTCH-I) (Heparan sulfate proteoglycan) (Hermes antigen) (Hyaluronate receptor) (Phagocytic glycoprotein 1) (PGP-1) (Phagocytic glycoprotein I) (PGP-I) (CD antigen CD44)	6.94428e+06	6.25473e+06	5.4934e+06	4.03879e+06	4.03948e+06	3.62386e+06
P16152	CBR1	CBR1_HUMAN	Carbonyl reductase [NADPH] 1 (EC 1.1.1.184) (15-hydroxyprostaglandin dehydrogenase [NADP(+)]) (EC 1.1.1.196, EC 1.1.1.197) (20-beta-hydroxysteroid dehydrogenase) (Alcohol dehydrogenase [NAD(P)+] CBR1) (EC 1.1.1.71) (NADPH-dependent carbonyl reductase 1) (Prostaglandin 9-ketoreductase) (PG-9-KR) (Prostaglandin-E(2) 9-reductase) (EC 1.1.1.189) (Short chain dehydrogenase/reductase family 21C member …	777097	910440	838293	0	0	0
P16401	H1-5	H15_HUMAN	Histone H1.5 (Histone H1a) (Histone H1b) (Histone H1s-3)	2.11682e+06	1.91556e+06	1.90618e+06	0	0	0
P16930	FAH	FAAA_HUMAN	Fumarylacetoacetase (FAA) (EC 3.7.1.2) (Beta-diketonase) (Fumarylacetoacetate hydrolase)	1.13361e+06	1.11028e+06	1.167e+06	679793	0	765735
P17174	GOT1	AATC_HUMAN	Aspartate aminotransferase, cytoplasmic (cAspAT) (EC 2.6.1.1) (EC 2.6.1.3) (Cysteine aminotransferase, cytoplasmic) (Cysteine transaminase, cytoplasmic) (cCAT) (Glutamate oxaloacetate transaminase 1) (Transaminase A)	0	91641	63687.3	0	0	0
P17213	BPI	BPI_HUMAN	Bactericidal permeability-increasing protein (BPI) (CAP 57)	50720.7	55856.8	60067.3	0	0	0
P17655	CAPN2	CAN2_HUMAN	Calpain-2 catalytic subunit (EC 3.4.22.53) (Calcium-activated neutral proteinase 2) (CANP 2) (Calpain M-type) (Calpain large polypeptide L2) (Calpain-2 large subunit) (Millimolar-calpain) (M-calpain)	606678	479167	535214	0	0	0
P17813	ENG	EGLN_HUMAN	Endoglin (CD antigen CD105)	0	112303	155300	0	0	0
P17900	GM2A	SAP3_HUMAN	Ganglioside GM2 activator (Cerebroside sulfate activator protein) (GM2-AP) (Sphingolipid activator protein 3) (SAP-3) [Cleaved into: Ganglioside GM2 activator isoform short]	1.25528e+06	1.28222e+06	1.52962e+06	604055	658400	778299
P17931	LGALS3	LEG3_HUMAN	Galectin-3 (Gal-3) (35 kDa lectin) (Carbohydrate-binding protein 35) (CBP 35) (Galactose-specific lectin 3) (Galactoside-binding protein) (GALBP) (IgE-binding protein) (L-31) (Laminin-binding protein) (Lectin L-29) (Mac-2 antigen)	818455	853095	861939	0	0	0
P17936	IGFBP3	IBP3_HUMAN	Insulin-like growth factor-binding protein 3 (IBP-3) (IGF-binding protein 3) (IGFBP-3)	3.57203e+06	3.25001e+06	3.08448e+06	1.61517e+06	1.64995e+06	1.46466e+06
P17987	TCP1	TCPA_HUMAN	T-complex protein 1 subunit alpha (TCP-1-alpha) (CCT-alpha)	189303	158824	105317	0	0	0
P18065	IGFBP2	IBP2_HUMAN	Insulin-like growth factor-binding protein 2 (IBP-2) (IGF-binding protein 2) (IGFBP-2)	732181	464742	586233	346198	0	229692
P18085	ARF4	ARF4_HUMAN	ADP-ribosylation factor 4	1.946e+06	2.28504e+06	2.34947e+06	0	0	0
P18428	LBP	LBP_HUMAN	Lipopolysaccharide-binding protein (LBP)	1.31579e+07	1.24952e+07	1.19318e+07	1.6081e+07	1.50246e+07	1.56061e+07
P18669	PGAM1	PGAM1_HUMAN	Phosphoglycerate mutase 1 (EC 5.4.2.11) (EC 5.4.2.4) (BPG-dependent PGAM 1) (Phosphoglycerate mutase isozyme B) (PGAM-B)	1.84817e+06	1.93059e+06	1.87779e+06	0	0	0
P18827	SDC1	SDC1_HUMAN	Syndecan-1 (SYND1) (CD antigen CD138)	0	2.31517e+06	1.35654e+06	0	0	999249
P19021	PAM	AMD_HUMAN	Peptidyl-glycine alpha-amidating monooxygenase (PAM) [Includes: Peptidylglycine alpha-hydroxylating monooxygenase (PHM) (EC 1.14.17.3); Peptidyl-alpha-hydroxyglycine alpha-amidating lyase (EC 4.3.2.5) (Peptidylamidoglycolate lyase) (PAL)]	1.65439e+06	1.65946e+06	1.54532e+06	324901	0	0
P19099	CYP11B2	C11B2_HUMAN	Cytochrome P450 11B2, mitochondrial (Aldosterone synthase) (ALDOS) (Aldosterone-synthesizing enzyme) (CYPXIB2) (Corticosterone 18-monooxygenase, CYP11B2) (EC 1.14.15.5) (Cytochrome P-450Aldo) (Cytochrome P-450C18) (Steroid 11-beta-hydroxylase, CYP11B2) (EC 1.14.15.4) (Steroid 18-hydroxylase)	1238460	1407370	1632990	0	1725650	2103700
P19320	VCAM1	VCAM1_HUMAN	Vascular cell adhesion protein 1 (V-CAM 1) (VCAM-1) (INCAM-100) (CD antigen CD106) [Cleaved into: Soluble Vascular Cell Adhesion Molecule-1]	1.84297e+06	1.63621e+06	1.82054e+06	1.40179e+06	1.36415e+06	1.4264e+06
P19652	ORM2	A1AG2_HUMAN	Alpha-1-acid glycoprotein 2 (AGP 2) (Orosomucoid-2) (OMD 2)	3.35833e+08	3.79866e+08	3.69429e+08	5.97843e+08	6.27068e+08	6.15095e+08
P19823	ITIH2	ITIH2_HUMAN	Inter-alpha-trypsin inhibitor heavy chain H2 (ITI heavy chain H2) (ITI-HC2) (Inter-alpha-inhibitor heavy chain 2) (Inter-alpha-trypsin inhibitor complex component II) (Serum-derived hyaluronan-associated protein) (SHAP)	1.37358e+08	1.39168e+08	1.37173e+08	1.77945e+08	1.7522e+08	1.78758e+08
P19827	ITIH1	ITIH1_HUMAN	Inter-alpha-trypsin inhibitor heavy chain H1 (ITI heavy chain H1) (ITI-HC1) (Inter-alpha-inhibitor heavy chain 1) (Inter-alpha-trypsin inhibitor complex component III) (Serum-derived hyaluronan-associated protein) (SHAP)	6.46253e+07	6.59818e+07	6.74965e+07	8.81015e+07	9.16294e+07	8.90283e+07
P19971	TYMP	TYPH_HUMAN	Thymidine phosphorylase (TP) (EC 2.4.2.4) (Gliostatin) (Platelet-derived endothelial cell growth factor) (PD-ECGF) (TdRPase)	1.77544e+06	1.4066e+06	1.43364e+06	259311	409578	295960
P20061	TCN1	TCO1_HUMAN	Transcobalamin-1 (TC-1) (Haptocorrin) (HC) (Protein R) (Transcobalamin I) (TC I) (TCI)	106696	60436.5	124930	0	0	0
P20142	PGC	PEPC_HUMAN	Gastricsin (EC 3.4.23.3) (Pepsinogen C)	576016	518397	534257	0	0	0
P20160	AZU1	CAP7_HUMAN	Azurocidin (Cationic antimicrobial protein CAP37) (Heparin-binding protein) (HBP) (hHBP)	2.00336e+07	1.90901e+07	1.93126e+07	0	1.0447e+07	0
P20618	PSMB1	PSB1_HUMAN	Proteasome subunit beta type-1 (Macropain subunit C5) (Multicatalytic endopeptidase complex subunit C5) (Proteasome component C5) (Proteasome gamma chain)	1.02845e+06	935401	635460	0	0	0
P20700	LMNB1	LMNB1_HUMAN	Lamin-B1	311773	318416	329194	0	0	0
P20742	PZP	PZP_HUMAN	Pregnancy zone protein (C3 and PZP-like alpha-2-macroglobulin domain-containing protein 6)	5.41318e+06	5.67807e+06	5.51854e+06	7.27633e+06	7.44803e+06	7.08617e+06
P20774	OGN	MIME_HUMAN	Mimecan (Osteoglycin) (Osteoinductive factor) (OIF)	658626	720802	782866	1.28156e+06	1.25842e+06	1.22831e+06
P20851	C4BPB	C4BPB_HUMAN	C4b-binding protein beta chain	7.18799e+06	7.27467e+06	7.15867e+06	1.09254e+07	1.13625e+07	1.05092e+07
P20908	COL5A1	CO5A1_HUMAN	Collagen alpha-1(V) chain	3.4923e+06	4.04002e+06	3.78989e+06	684565	906842	650484
P21281	ATP6V1B2	VATB2_HUMAN	V-type proton ATPase subunit B, brain isoform (V-ATPase subunit B 2) (Endomembrane proton pump 58 kDa subunit) (HO57) (Vacuolar proton pump subunit B 2)	47254.4	0	20618.7	0	0	0
P21333	FLNA	FLNA_HUMAN	Filamin-A (FLN-A) (Actin-binding protein 280) (ABP-280) (Alpha-filamin) (Endothelial actin-binding protein) (Filamin-1) (Non-muscle filamin)	1.30459e+06	1.18435e+06	1.19411e+06	0	0	0
P21399	ACO1	ACOHC_HUMAN	Cytoplasmic aconitate hydratase (Aconitase) (EC 4.2.1.3) (Citrate hydro-lyase) (Ferritin repressor protein) (Iron regulatory protein 1) (IRP1) (Iron-responsive element-binding protein 1) (IRE-BP 1)	463841	312923	235463	73430	0	0
P21926	CD9	CD9_HUMAN	CD9 antigen (5H9 antigen) (Cell growth-inhibiting gene 2 protein) (Leukocyte antigen MIC3) (Motility-related protein) (MRP-1) (Tetraspanin-29) (Tspan-29) (p24) (CD antigen CD9)	1.27012e+06	1.26454e+06	1.25596e+06	0	0	0
P21980	TGM2	TGM2_HUMAN	Protein-glutamine gamma-glutamyltransferase 2 (EC 2.3.2.13) (Erythrocyte transglutaminase) (Heart G alpha(h)) (hhG alpha(h)) (Isopeptidase TGM2) (EC 3.4.-.-) (Protein G alpha(h)) (G(h)) (Protein-glutamine deamidase TGM2) (EC 3.5.1.44) (Protein-glutamine dopaminyltransferase TGM2) (EC 2.3.1.-) (Protein-glutamine histaminyltransferase TGM2) (EC 2.3.1.-) (Protein-glutamine noradrenalinyltransferase …	233213	248103	238320	43624.9	0	0
P22105	TNXB	TENX_HUMAN	Tenascin-X (TN-X) (Hexabrachion-like protein)	387215	364690	413125	631271	608275	510039
P22314	UBA1	UBA1_HUMAN	Ubiquitin-like modifier-activating enzyme 1 (EC 6.2.1.45) (Protein A1S9) (Ubiquitin-activating enzyme E1)	201674	235820	221022	70399.5	27830.6	106479
P22352	GPX3	GPX3_HUMAN	Glutathione peroxidase 3 (GPx-3) (GSHPx-3) (EC 1.11.1.9) (Extracellular glutathione peroxidase) (Plasma glutathione peroxidase) (GPx-P) (GSHPx-P)	7.78912e+06	7.90828e+06	8.20101e+06	9.06204e+06	8.05204e+06	8.41388e+06
P22792	CPN2	CPN2_HUMAN	Carboxypeptidase N subunit 2 (Carboxypeptidase N 83 kDa chain) (Carboxypeptidase N large subunit) (Carboxypeptidase N polypeptide 2) (Carboxypeptidase N regulatory subunit)	1.81729e+07	1.93596e+07	1.84517e+07	2.48191e+07	2.30325e+07	2.3619e+07
P22891	PROZ	PROZ_HUMAN	Vitamin K-dependent protein Z	3.23465e+08	3.16541e+08	3.29528e+08	4.17662e+08	3.92857e+08	4.21758e+08
P22894	MMP8	MMP8_HUMAN	Neutrophil collagenase (EC 3.4.24.34) (Matrix metalloproteinase-8) (MMP-8) (PMNL collagenase) (PMNL-CL)	712257	636740	655592	0	0	0
P22897	MRC1	MRC1_HUMAN	Macrophage mannose receptor 1 (MMR) (C-type lectin domain family 13 member D) (C-type lectin domain family 13 member D-like) (Human mannose receptor) (hMR) (Macrophage mannose receptor 1-like protein 1) (CD antigen CD206)	819138	756356	801792	630829	582671	595516
P23083	IGHV1-2	HV102_HUMAN	Immunoglobulin heavy variable 1-2 (Ig heavy chain V-I region ND) (Ig heavy chain V-I region V35)	2.23559e+06	2.51852e+06	2.56696e+06	1.68241e+06	1.4373e+06	1.16867e+06
P23142	FBLN1	FBLN1_HUMAN	Fibulin-1 (FIBL-1)	2.69196e+07	2.4957e+07	2.55517e+07	3.28989e+07	3.81022e+07	3.4992e+07
P23284	PPIB	PPIB_HUMAN	Peptidyl-prolyl cis-trans isomerase B (PPIase B) (EC 5.2.1.8) (CYP-S1) (Cyclophilin B) (Rotamase B) (S-cyclophilin) (SCYLP)	521584	480744	445132	0	0	0
P23381	WARS1	SYWC_HUMAN	Tryptophan--tRNA ligase, cytoplasmic (EC 6.1.1.2) (Interferon-induced protein 53) (IFP53) (Tryptophanyl-tRNA synthetase) (TrpRS) (hWRS) [Cleaved into: T1-TrpRS; T2-TrpRS]	231352	205702	157501	0	0	0
P23470	PTPRG	PTPRG_HUMAN	Receptor-type tyrosine-protein phosphatase gamma (Protein-tyrosine phosphatase gamma) (R-PTP-gamma) (EC 3.1.3.48)	0	101093	0	77803.5	0	68971.6
P23526	AHCY	SAHH_HUMAN	Adenosylhomocysteinase (AdoHcyase) (EC 3.13.2.1) (S-adenosyl-L-homocysteine hydrolase)	1.82364e+06	1.76849e+06	1.65955e+06	0	0	0
P23528	CFL1	COF1_HUMAN	Cofilin-1 (18 kDa phosphoprotein) (p18) (Cofilin, non-muscle isoform)	1.79303e+06	1.76499e+06	1.57465e+06	80919	0	0
P23942	PRPH2	PRPH2_HUMAN	Peripherin-2 (Retinal degeneration slow protein) (Tetraspanin-22) (Tspan-22)	0	20627.9	25857.4	0	0	0
P24043	LAMA2	LAMA2_HUMAN	Laminin subunit alpha-2 (Laminin M chain) (Laminin-12 subunit alpha) (Laminin-2 subunit alpha) (Laminin-4 subunit alpha) (Merosin heavy chain)	0	0	0	521869	520647	516668
P24158	PRTN3	PRTN3_HUMAN	Myeloblastin (EC 3.4.21.76) (AGP7) (C-ANCA antigen) (Leukocyte proteinase 3) (PR-3) (PR3) (Neutrophil proteinase 4) (NP-4) (P29) (Wegener autoantigen)	1.23641e+07	1.13616e+07	1.06141e+07	989594	912944	1.12376e+06
P24298	GPT	ALAT1_HUMAN	Alanine aminotransferase 1 (ALT1) (EC 2.6.1.2) (Glutamate pyruvate transaminase 1) (GPT 1) (Glutamic--alanine transaminase 1) (Glutamic--pyruvic transaminase 1)	0	808291	690818	933630	0	921050
P24592	IGFBP6	IBP6_HUMAN	Insulin-like growth factor-binding protein 6 (IBP-6) (IGF-binding protein 6) (IGFBP-6)	3.32793e+06	3.20405e+06	3.04388e+06	7.71399e+06	6.80092e+06	7.58435e+06
P24821	TNC	TENA_HUMAN	Tenascin (TN) (Cytotactin) (GMEM) (GP 150-225) (Glioma-associated-extracellular matrix antigen) (Hexabrachion) (JI) (Myotendinous antigen) (Neuronectin) (Tenascin-C) (TN-C)	632102	860537	582140	0	0	0
P25100	ADRA1D	ADA1D_HUMAN	Alpha-1D adrenergic receptor (Alpha-1A adrenergic receptor) (Alpha-1D adrenoreceptor) (Alpha-1D adrenoceptor) (Alpha-adrenergic receptor 1a)	894024	0	0	0	0	0
P25311	AZGP1	ZA2G_HUMAN	Zinc-alpha-2-glycoprotein (Zn-alpha-2-GP) (Zn-alpha-2-glycoprotein)	1.24621e+08	1.23285e+08	125374334	1.68083e+08	1.7184e+08	1.70371e+08
P25774	CTSS	CATS_HUMAN	Cathepsin S (EC 3.4.22.27)	1202600	2042640	0	0	0	0
P25787	PSMA2	PSA2_HUMAN	Proteasome subunit alpha type-2 (Macropain subunit C3) (Multicatalytic endopeptidase complex subunit C3) (Proteasome component C3)	299818	317148	265699	0	39368.3	0
P25788	PSMA3	PSA3_HUMAN	Proteasome subunit alpha type-3 (Macropain subunit C8) (Multicatalytic endopeptidase complex subunit C8) (Proteasome component C8)	664487	653977	680085	0	0	0
P25789	PSMA4	PSA4_HUMAN	Proteasome subunit alpha type-4 (Macropain subunit C9) (Multicatalytic endopeptidase complex subunit C9) (Proteasome component C9) (Proteasome subunit L)	1.28459e+06	1.26132e+06	1.44241e+06	0	0	0
P25815	S100P	S100P_HUMAN	Protein S100-P (Migration-inducing gene 9 protein) (MIG9) (Protein S100-E) (S100 calcium-binding protein P)	2726110	2579120	1844670	0	0	0
P26022	PTX3	PTX3_HUMAN	Pentraxin-related protein PTX3 (Pentaxin-related protein PTX3) (Tumor necrosis factor alpha-induced protein 5) (TNF alpha-induced protein 5) (Tumor necrosis factor-inducible gene 14 protein) (TSG-14)	0	0	260956	626781	703186	658857
P26038	MSN	MOES_HUMAN	Moesin (Membrane-organizing extension spike protein)	1.96087e+06	1.93726e+06	1.88692e+06	0	0	0
P26447	S100A4	S10A4_HUMAN	Protein S100-A4 (Calvasculin) (Metastasin) (Placental calcium-binding protein) (Protein Mts1) (S100 calcium-binding protein A4)	1736100	1582610	1623120	0	0	0
P26572	MGAT1	MGAT1_HUMAN	Alpha-1,3-mannosyl-glycoprotein 2-beta-N-acetylglucosaminyltransferase (EC 2.4.1.101) (N-glycosyl-oligosaccharide-glycoprotein N-acetylglucosaminyltransferase I) (GNT-I) (GlcNAc-T I)	491996	501466	574636	0	0	0
P26641	EEF1G	EF1G_HUMAN	Elongation factor 1-gamma (EF-1-gamma) (eEF-1B gamma)	918553	889187	921104	0	101570	0
P26927	MST1	HGFL_HUMAN	Hepatocyte growth factor-like protein (Macrophage stimulatory protein) (Macrophage-stimulating protein) (MSP) [Cleaved into: Hepatocyte growth factor-like protein alpha chain; Hepatocyte growth factor-like protein beta chain]	4.20541e+06	4.12498e+06	4.21181e+06	5.2799e+06	5.5649e+06	5.52277e+06
P27105	STOM	STOM_HUMAN	Stomatin (Erythrocyte band 7 integral membrane protein) (Erythrocyte membrane protein band 7.2) (Protein 7.2b)	597363	531302	459695	0	0	0
P27169	PON1	PON1_HUMAN	Serum paraoxonase/arylesterase 1 (PON 1) (EC 3.1.1.2) (EC 3.1.1.81) (EC 3.1.8.1) (Aromatic esterase 1) (A-esterase 1) (K-45) (Serum aryldialkylphosphatase 1)	3.56466e+07	3.26422e+07	3.20717e+07	4.13657e+07	4.18751e+07	3.95991e+07
P27348	YWHAQ	1433T_HUMAN	14-3-3 protein theta (14-3-3 protein T-cell) (14-3-3 protein tau) (Protein HS1)	485157	523200	467668	0	0	0
P27487	DPP4	DPP4_HUMAN	Dipeptidyl peptidase 4 (EC 3.4.14.5) (ADABP) (Adenosine deaminase complexing protein 2) (ADCP-2) (Dipeptidyl peptidase IV) (DPP IV) (T-cell activation antigen CD26) (TP103) (CD antigen CD26) [Cleaved into: Dipeptidyl peptidase 4 membrane form (Dipeptidyl peptidase IV membrane form); Dipeptidyl peptidase 4 soluble form (Dipeptidyl peptidase IV soluble form)]	854152	624190	717875	409644	273407	0
P27701	CD82	CD82_HUMAN	CD82 antigen (C33 antigen) (IA4) (Inducible membrane protein R2) (Metastasis suppressor Kangai-1) (Suppressor of tumorigenicity 6 protein) (Tetraspanin-27) (Tspan-27) (CD antigen CD82)	1.21537e+06	1.20771e+06	1.31007e+06	0	0	0
P27797	CALR	CALR_HUMAN	Calreticulin (CRP55) (Calregulin) (Endoplasmic reticulum resident protein 60) (ERp60) (HACBP) (grp60)	996877	988129	1.00678e+06	367067	0	417252
P27918	CFP	PROP_HUMAN	Properdin (Complement factor P)	7.81163e+06	8.21093e+06	7.99459e+06	7.2169e+06	7.57577e+06	7.3054e+06
P27930	IL1R2	IL1R2_HUMAN	Interleukin-1 receptor type 2 (IL-1R-2) (IL-1RT-2) (IL-1RT2) (CD121 antigen-like family member B) (CDw121b) (IL-1 type II receptor) (Interleukin-1 receptor beta) (IL-1R-beta) (Interleukin-1 receptor type II) (CD antigen CD121b) [Cleaved into: Interleukin-1 receptor type 2, membrane form (mIL-1R2) (mIL-1RII); Interleukin-1 receptor type 2, soluble form (sIL-1R2) (sIL-1RII)]	312854	292096	0	0	322143	0
P28062	PSMB8	PSB8_HUMAN	Proteasome subunit beta type-8 (EC 3.4.25.1) (Low molecular mass protein 7) (Macropain subunit C13) (Multicatalytic endopeptidase complex subunit C13) (Proteasome component C13) (Proteasome subunit beta-5i) (Really interesting new gene 10 protein)	359815	279042	315095	0	0	0
P28065	PSMB9	PSB9_HUMAN	Proteasome subunit beta type-9 (EC 3.4.25.1) (Low molecular mass protein 2) (Macropain chain 7) (Multicatalytic endopeptidase complex chain 7) (Proteasome chain 7) (Proteasome subunit beta-1i) (Really interesting new gene 12 protein)	733766	652342	993309	0	0	239091
P28066	PSMA5	PSA5_HUMAN	Proteasome subunit alpha type-5 (Macropain zeta chain) (Multicatalytic endopeptidase complex zeta chain) (Proteasome zeta chain)	1.0452e+06	1.38315e+06	1.44556e+06	0	0	0
P28070	PSMB4	PSB4_HUMAN	Proteasome subunit beta type-4 (26 kDa prosomal protein) (HsBPROS26) (PROS-26) (Macropain beta chain) (Multicatalytic endopeptidase complex beta chain) (Proteasome beta chain) (Proteasome chain 3) (HsN3)	0	595092	779737	0	0	0
P28072	PSMB6	PSB6_HUMAN	Proteasome subunit beta type-6 (EC 3.4.25.1) (Macropain delta chain) (Multicatalytic endopeptidase complex delta chain) (Proteasome delta chain) (Proteasome subunit Y)	321272	401454	411118	0	0	0
P28676	GCA	GRAN_HUMAN	Grancalcin	1.65677e+06	1.44501e+06	1.3053e+06	0	0	0
P28799	GRN	GRN_HUMAN	Progranulin (PGRN) (Acrogranin) (Epithelin precursor) (Glycoprotein of 88 Kda) (GP88) (Glycoprotein 88) (Granulin precursor) (PC cell-derived growth factor) (PCDGF) (Proepithelin) (PEPI) [Cleaved into: Paragranulin; Granulin-1 (Granulin G); Granulin-2 (Granulin F); Granulin-3 (Epithelin-2) (Granulin B); Granulin-4 (Epithelin-1) (Granulin A); Granulin-5 (Granulin C); Granulin-6 (Granulin D); Granu…	570224	630591	593976	412282	0	0
P28838	LAP3	AMPL_HUMAN	Cytosol aminopeptidase (EC 3.4.11.1) (Cysteinylglycine-S-conjugate dipeptidase) (EC 3.4.13.23) (Leucine aminopeptidase 3) (LAP-3) (Leucyl aminopeptidase) (Peptidase S) (Proline aminopeptidase) (EC 3.4.11.5) (Prolyl aminopeptidase)	427569	407472	392211	0	0	0
P29218	IMPA1	IMPA1_HUMAN	Inositol monophosphatase 1 (IMP 1) (IMPase 1) (EC 3.1.3.25) (D-galactose 1-phosphate phosphatase) (EC 3.1.3.94) (Inositol-1(or 4)-monophosphatase 1) (Lithium-sensitive myo-inositol monophosphatase A1)	196565	157439	35933.9	0	0	0
P29373	CRABP2	RABP2_HUMAN	Cellular retinoic acid-binding protein 2 (Cellular retinoic acid-binding protein II) (CRABP-II)	1.32043e+06	1.34681e+06	1154165	0	0	0
P29401	TKT	TKT_HUMAN	Transketolase (TK) (EC 2.2.1.1)	1.09464e+07	1.10082e+07	1.08521e+07	822665	1.00153e+06	901523
P29622	SERPINA4	KAIN_HUMAN	Kallistatin (Kallikrein inhibitor) (Peptidase inhibitor 4) (PI-4) (Serpin A4)	3.10604e+07	2.94855e+07	2.85326e+07	3.12623e+07	2.96567e+07	3.12588e+07
P29728	OAS2	OAS2_HUMAN	2'-5'-oligoadenylate synthase 2 ((2-5')oligo(A) synthase 2) (2-5A synthase 2) (EC 2.7.7.84) (p69 OAS / p71 OAS) (p69OAS / p71OAS)	286325	273964	0	0	0	0
P29966	MARCKS	MARCS_HUMAN	Myristoylated alanine-rich C-kinase substrate (MARCKS) (Protein kinase C substrate, 80 kDa protein, light chain) (80K-L protein) (PKCSL)	551410	505310	525706	100809	0	0
P30041	PRDX6	PRDX6_HUMAN	Peroxiredoxin-6 (EC 1.11.1.27) (1-Cys peroxiredoxin) (1-Cys PRX) (24 kDa protein) (Acidic calcium-independent phospholipase A2) (aiPLA2) (EC 3.1.1.4) (Antioxidant protein 2) (Glutathione-dependent peroxiredoxin) (Liver 2D page spot 40) (Lysophosphatidylcholine acyltransferase 5) (LPC acyltransferase 5) (LPCAT-5) (Lyso-PC acyltransferase 5) (EC 2.3.1.23) (Non-selenium glutathione peroxidase) (NSGP…	1.42621e+06	1.36457e+06	1.145e+06	0	0	0
P30043	BLVRB	BLVRB_HUMAN	Flavin reductase (NADPH) (FR) (EC 1.5.1.30) (Biliverdin reductase B) (BVR-B) (EC 1.3.1.24) (Biliverdin-IX beta-reductase) (Green heme-binding protein) (GHBP) (NADPH-dependent diaphorase) (NADPH-flavin reductase) (FLR)	384817	349440	350826	87686.1	82550.7	82614.1
P30044	PRDX5	PRDX5_HUMAN	Peroxiredoxin-5, mitochondrial (EC 1.11.1.24) (Alu corepressor 1) (Antioxidant enzyme B166) (AOEB166) (Liver tissue 2D-page spot 71B) (PLP) (Peroxiredoxin V) (Prx-V) (Peroxisomal antioxidant enzyme) (TPx type VI) (Thioredoxin peroxidase PMP20) (Thioredoxin-dependent peroxiredoxin 5)	860224	745041	767198	0	0	48554.6
P30050	RPL12	RL12_HUMAN	Large ribosomal subunit protein uL11 (60S ribosomal protein L12)	1056260	914934	967035	0	0	0
P30086	PEBP1	PEBP1_HUMAN	Phosphatidylethanolamine-binding protein 1 (PEBP-1) (HCNPpp) (Neuropolypeptide h3) (Prostatic-binding protein) (Raf kinase inhibitor protein) (RKIP) [Cleaved into: Hippocampal cholinergic neurostimulating peptide (HCNP)]	1376260	1364110	1163060	296656	0	0
P30101	PDIA3	PDIA3_HUMAN	Protein disulfide-isomerase A3 (EC 5.3.4.1) (58 kDa glucose-regulated protein) (58 kDa microsomal protein) (p58) (Disulfide isomerase ER-60) (Endoplasmic reticulum resident protein 57) (ER protein 57) (ERp57) (Endoplasmic reticulum resident protein 60) (ER protein 60) (ERp60)	465059	464336	497736	0	0	0
P30153	PPP2R1A	2AAA_HUMAN	Serine/threonine-protein phosphatase 2A 65 kDa regulatory subunit A alpha isoform (Medium tumor antigen-associated 61 kDa protein) (PP2A subunit A isoform PR65-alpha) (PP2A subunit A isoform R1-alpha)	42793.7	45406.2	60375.9	0	0	0
P30520	ADSS2	PURA2_HUMAN	Adenylosuccinate synthetase isozyme 2 (AMPSase 2) (AdSS 2) (EC 6.3.4.4) (Adenylosuccinate synthetase, acidic isozyme) (Adenylosuccinate synthetase, liver isozyme) (L-type adenylosuccinate synthetase) (IMP--aspartate ligase 2)	101653	91083.5	94509.6	0	0	0
P30740	SERPINB1	ILEU_HUMAN	Leukocyte elastase inhibitor (LEI) (Monocyte/neutrophil elastase inhibitor) (EI) (M/NEI) (Peptidase inhibitor 2) (PI-2) (Serpin B1)	3.78662e+07	3.56951e+07	3.4641e+07	1.89432e+06	2.00708e+06	0
P31146	CORO1A	COR1A_HUMAN	Coronin-1A (Coronin-like protein A) (Clipin-A) (Coronin-like protein p57) (Tryptophan aspartate-containing coat protein) (TACO)	2.85236e+06	3.01731e+06	2.77375e+06	243706	288271	235552
P31150	GDI1	GDIA_HUMAN	Rab GDP dissociation inhibitor alpha (Rab GDI alpha) (Guanosine diphosphate dissociation inhibitor 1) (GDI-1) (Oligophrenin-2) (Protein XAP-4)	740944	616004	800407	0	0	0
P31151	S100A7	S10A7_HUMAN	Protein S100-A7 (Psoriasin) (S100 calcium-binding protein A7)	0	0	0	24102.8	88022.9	0
P31944	CASP14	CASPE_HUMAN	Caspase-14 (CASP-14) (EC 3.4.22.-) [Cleaved into: Caspase-14 subunit p17, mature form; Caspase-14 subunit p10, mature form; Caspase-14 subunit p20, intermediate form; Caspase-14 subunit p8, intermediate form]	120333	30091.7	127761	228085	507677	0
P31946	YWHAB	1433B_HUMAN	14-3-3 protein beta/alpha (Protein 1054) (Protein kinase C inhibitor protein 1) (KCIP-1) [Cleaved into: 14-3-3 protein beta/alpha, N-terminally processed]	464870	449406	456121	0	0	0
P31949	S100A11	S10AB_HUMAN	Protein S100-A11 (Calgizzarin) (Metastatic lymph node gene 70 protein) (MLN 70) (Protein S100-C) (S100 calcium-binding protein A11) [Cleaved into: Protein S100-A11, N-terminally processed]	4.31063e+06	4.65037e+06	4.31095e+06	0	0	0
P31997	CEACAM8	CEAM8_HUMAN	Carcinoembryonic antigen-related cell adhesion molecule 8 (CD67 antigen) (Carcinoembryonic antigen CGM6) (Non-specific cross-reacting antigen NCA-95) (CD antigen CD66b)	27337.2	0	21231.1	0	0	0
P32119	PRDX2	PRDX2_HUMAN	Peroxiredoxin-2 (EC 1.11.1.24) (Natural killer cell-enhancing factor B) (NKEF-B) (PRP) (Thiol-specific antioxidant protein) (TSA) (Thioredoxin peroxidase 1) (Thioredoxin-dependent peroxide reductase 1) (Thioredoxin-dependent peroxiredoxin 2)	3.3334e+06	3.20073e+06	3.13037e+06	883626	885156	700308
P32320	CDA	CDD_HUMAN	Cytidine deaminase (EC 3.5.4.5) (Cytidine aminohydrolase)	447021	465774	763578	0	0	0
P32455	GBP1	GBP1_HUMAN	Guanylate-binding protein 1 (EC 3.6.1.-) (EC 3.6.5.-) (GTP-binding protein 1) (GBP-1) (HuGBP-1) (hGBP1) (Guanine nucleotide-binding protein 1) (Interferon-induced guanylate-binding protein 1)	508374	431694	426555	0	0	0
P33151	CDH5	CADH5_HUMAN	Cadherin-5 (7B4 antigen) (Vascular endothelial cadherin) (VE-cadherin) (CD antigen CD144)	3.21247e+06	3.54851e+06	3.52617e+06	2.94512e+06	3.10748e+06	3.02234e+06
P33908	MAN1A1	MA1A1_HUMAN	Mannosyl-oligosaccharide 1,2-alpha-mannosidase IA (EC 3.2.1.113) (Man(9)-alpha-mannosidase) (Man9-mannosidase) (Mannosidase alpha class 1A member 1) (Processing alpha-1,2-mannosidase IA) (Alpha-1,2-mannosidase IA)	0	374582	317801	0	0	0
P34096	RNASE4	RNAS4_HUMAN	Ribonuclease 4 (RNase 4) (EC 3.1.27.-)	226098	222970	147702	187235	0	141792
P35237	SERPINB6	SPB6_HUMAN	Serpin B6 (Cytoplasmic antiproteinase) (CAP) (Peptidase inhibitor 6) (PI-6) (Placental thrombin inhibitor)	773074	698122	627686	0	0	154033
P35251	RFC1	RFC1_HUMAN	Replication factor C subunit 1 (Activator 1 140 kDa subunit) (A1 140 kDa subunit) (Activator 1 large subunit) (Activator 1 subunit 1) (DNA-binding protein PO-GA) (Replication factor C 140 kDa subunit) (RF-C 140 kDa subunit) (RFC140) (Replication factor C large subunit)	1757120	95960800	88085600	92794100	0	91440600
P35442	THBS2	TSP2_HUMAN	Thrombospondin-2	1.42428e+06	1.3151e+06	1.42236e+06	602691	486493	522771
P35443	THBS4	TSP4_HUMAN	Thrombospondin-4	1.3397e+06	1.38223e+06	1.36635e+06	995017	998237	871374
P35527	KRT9	K1C9_HUMAN	Keratin, type I cytoskeletal 9 (Cytokeratin-9) (CK-9) (Keratin-9) (K9)	2.18058e+07	1.95333e+07	7.52329e+07	6.53322e+07	1.85091e+07	4.62636e+07
P35542	SAA4	SAA4_HUMAN	Serum amyloid A-4 protein (Constitutively expressed serum amyloid A protein) (C-SAA)	4.4009e+07	4.60268e+07	4.93815e+07	5.75317e+07	5.1717e+07	5.83521e+07
P35555	FBN1	FBN1_HUMAN	Fibrillin-1 [Cleaved into: Asprosin]	186909	195968	161394	126251	144686	184030
P35579	MYH9	MYH9_HUMAN	Myosin-9 (Cellular myosin heavy chain, type A) (Myosin heavy chain 9) (Myosin heavy chain, non-muscle IIa) (Non-muscle myosin heavy chain A) (NMMHC-A) (Non-muscle myosin heavy chain IIa) (NMMHC II-a) (NMMHC-IIA)	1.40621e+06	1.40393e+06	1.27256e+06	0	0	0
P35606	COPB2	COPB2_HUMAN	Coatomer subunit beta' (Beta'-coat protein) (Beta'-COP) (p102)	322802	402460	378917	0	0	0
P35754	GLRX	GLRX1_HUMAN	Glutaredoxin-1 (Thioltransferase-1) (TTase-1)	375258	220422	361400	0	0	0
P35858	IGFALS	ALS_HUMAN	Insulin-like growth factor-binding protein complex acid labile subunit (ALS)	1.57192e+07	1.54487e+07	1.49014e+07	1.27367e+07	1.19607e+07	1.16676e+07
P35908	KRT2	K22E_HUMAN	Keratin, type II cytoskeletal 2 epidermal (Cytokeratin-2e) (CK-2e) (Epithelial keratin-2e) (Keratin-2 epidermis) (Keratin-2e) (K2e) (Type-II keratin Kb2)	1.30813e+07	7.26154e+06	1.95145e+07	3.64184e+07	2.49635e+07	1.5401e+07
P36222	CHI3L1	CH3L1_HUMAN	Chitinase-3-like protein 1 (39 kDa synovial protein) (Cartilage glycoprotein 39) (CGP-39) (GP-39) (hCGP-39) (YKL-40)	3.97526e+06	3.63371e+06	3.86186e+06	2.58623e+06	2.80114e+06	2.52557e+06
P36871	PGM1	PGM1_HUMAN	Phosphoglucomutase-1 (PGM 1) (EC 5.4.2.2) (Glucose phosphomutase 1)	1.18331e+06	1.34113e+06	1.22125e+06	302227	205645	212207
P36955	SERPINF1	PEDF_HUMAN	Pigment epithelium-derived factor (PEDF) (Cell proliferation-inducing gene 35 protein) (EPC-1) (Serpin F1)	2.12799e+07	2.25472e+07	2.21462e+07	1.5902e+07	1.5458e+07	1.57265e+07
P36980	CFHR2	FHR2_HUMAN	Complement factor H-related protein 2 (FHR-2) (DDESK59) (H factor-like 3) (H factor-like protein 2)	1.95059e+07	1.92497e+07	2.00394e+07	2.10612e+07	2.37608e+07	2.2644e+07
P37235	HPCAL1	HPCL1_HUMAN	Hippocalcin-like protein 1 (Calcium-binding protein BDR-1) (HLP2) (Visinin-like protein 3) (VILIP-3)	0	187876	0	0	0	0
P37802	TAGLN2	TAGL2_HUMAN	Transgelin-2 (Epididymis tissue protein Li 7e) (SM22-alpha homolog)	1.30389e+06	1.39138e+06	1.31294e+06	0	0	206491
P37837	TALDO1	TALDO_HUMAN	Transaldolase (EC 2.2.1.2)	1.98122e+06	1.93415e+06	1.86192e+06	0	0	216780
P39059	COL15A1	COFA1_HUMAN	Collagen alpha-1(XV) chain [Cleaved into: Restin (Endostatin-XV) (Related to endostatin) (Restin-I); Restin-2 (Restin-II); Restin-3 (Restin-III); Restin-4 (Restin-IV)]	1.6584e+06	1.67354e+06	1.68282e+06	0	0	0
P39060	COL18A1	COIA1_HUMAN	Collagen alpha-1(XVIII) chain [Cleaved into: Endostatin; Non-collagenous domain 1 (NC1)]	673680	725129	652647	356241	419817	433372
P40121	CAPG	CAPG_HUMAN	Macrophage-capping protein (Actin regulatory protein CAP-G)	1.68572e+06	1.62293e+06	1.664e+06	164301	172578	181202
P40189	IL6ST	IL6RB_HUMAN	Interleukin-6 receptor subunit beta (IL-6 receptor subunit beta) (IL-6R subunit beta) (IL-6R-beta) (IL-6RB) (CDw130) (Interleukin-6 signal transducer) (Membrane glycoprotein 130) (gp130) (Oncostatin-M receptor subunit alpha) (CD antigen CD130)	127960	103332	0	0	0	0
P40306	PSMB10	PSB10_HUMAN	Proteasome subunit beta type-10 (EC 3.4.25.1) (Low molecular mass protein 10) (Macropain subunit MECl-1) (Multicatalytic endopeptidase complex subunit MECl-1) (Proteasome MECl-1) (Proteasome subunit beta-2i)	651428	934517	725866	0	0	0
P40925	MDH1	MDHC_HUMAN	Malate dehydrogenase, cytoplasmic (EC 1.1.1.37) (Aromatic alpha-keto acid reductase) (KAR) (EC 1.1.1.96) (Cytosolic malate dehydrogenase)	2098360	2251880	2253230	0	325812	318265
P40926	MDH2	MDHM_HUMAN	Malate dehydrogenase, mitochondrial (EC 1.1.1.37)	549198	499178	533090	0	0	0
P41218	MNDA	MNDA_HUMAN	Myeloid cell nuclear differentiation antigen	2.02476e+06	1.53293e+06	1.72825e+06	0	0	0
P41222	PTGDS	PTGDS_HUMAN	Prostaglandin-H2 D-isomerase (EC 5.3.99.2) (Beta-trace protein) (Cerebrin-28) (Glutathione-independent PGD synthase) (Lipocalin-type prostaglandin-D synthase) (L-PGDS) (Prostaglandin-D2 synthase) (PGD2 synthase) (PGDS) (PGDS2)	7.26373e+06	6.5814e+06	6.89557e+06	9.13687e+06	8.02145e+06	9.83976e+06
P41271	NBL1	NBL1_HUMAN	Neuroblastoma suppressor of tumorigenicity 1 (DAN domain family member 1) (Protein N03) (Zinc finger protein DAN)	375787	375120	361911	370388	281147	350784
P43121	MCAM	MUC18_HUMAN	Cell surface glycoprotein MUC18 (Cell surface glycoprotein P1H12) (Melanoma cell adhesion molecule) (Melanoma-associated antigen A32) (Melanoma-associated antigen MUC18) (S-endo 1 endothelial-associated antigen) (CD antigen CD146)	588226	784360	792034	765901	622418	635921
P43251	BTD	BTD_HUMAN	Biotinidase (Biotinase) (EC 3.5.1.12)	7.89532e+06	8.23467e+06	8.42933e+06	1.16506e+07	1.20095e+07	1.10231e+07
P43490	NAMPT	NAMPT_HUMAN	Nicotinamide phosphoribosyltransferase (NAmPRTase) (Nampt) (EC 2.4.2.12) (Pre-B-cell colony-enhancing factor 1) (Pre-B cell-enhancing factor) (Visfatin)	3175400	2530240	1967660	0	0	0
P43652	AFM	AFAM_HUMAN	Afamin (Alpha-albumin) (Alpha-Alb)	8.23203e+07	8.32973e+07	8.01247e+07	6.18095e+07	6.11104e+07	6.33893e+07
P46783	RPS10	RS10_HUMAN	Small ribosomal subunit protein eS10 (40S ribosomal protein S10)	54616.7	34017.3	48966.1	0	0	0
P46940	IQGAP1	IQGA1_HUMAN	Ras GTPase-activating-like protein IQGAP1 (p195)	118226	111740	115630	0	0	0
P46976	GYG1	GLYG_HUMAN	Glycogenin-1 (GN-1) (GN1) (EC 2.4.1.186)	1349920	1442730	1372290	0	0	0
P47755	CAPZA2	CAZA2_HUMAN	F-actin-capping protein subunit alpha-2 (CapZ alpha-2)	129964	65216	55257.8	0	0	0
P47756	CAPZB	CAPZB_HUMAN	F-actin-capping protein subunit beta (CapZ beta)	1.42417e+06	1.29854e+06	1.51151e+06	0	0	0
P48595	SERPINB10	SPB10_HUMAN	Serpin B10 (Bomapin) (Peptidase inhibitor 10) (PI-10)	413377	414449	406072	0	0	0
P48637	GSS	GSHB_HUMAN	Glutathione synthetase (GSH synthetase) (GSH-S) (EC 6.3.2.3) (Glutathione synthase)	740787	605679	647795	0	0	0
P48643	CCT5	TCPE_HUMAN	T-complex protein 1 subunit epsilon (TCP-1-epsilon) (CCT-epsilon)	0	76745.1	63787.8	0	0	0
P48668	KRT6C	K2C6C_HUMAN	Keratin, type II cytoskeletal 6C (Cytokeratin-6C) (CK-6C) (Cytokeratin-6E) (CK-6E) (Keratin K6h) (Keratin-6C) (K6C) (Type-II keratin Kb12)	1219980	1999230	0	0	0	0
P48735	IDH2	IDHP_HUMAN	Isocitrate dehydrogenase [NADP], mitochondrial (IDH) (EC 1.1.1.42) (ICD-M) (IDP) (NADP(+)-specific ICDH) (Oxalosuccinate decarboxylase)	404182	370896	212592	0	69490	0
P48740	MASP1	MASP1_HUMAN	Mannan-binding lectin serine protease 1 (EC 3.4.21.-) (Complement factor MASP-3) (Complement-activating component of Ra-reactive factor) (Mannose-binding lectin-associated serine protease 1) (MASP-1) (Mannose-binding protein-associated serine protease) (Ra-reactive factor serine protease p100) (RaRF) (Serine protease 5) [Cleaved into: Mannan-binding lectin serine protease 1 heavy chain; Mannan-bi…	1.15384e+06	1.14158e+06	1.16454e+06	1.81873e+06	1.75546e+06	1.71081e+06
P48741	HSPA7	HSP77_HUMAN	Putative heat shock 70 kDa protein 7 (Heat shock 70 kDa protein B)	2.85625e+06	2.91143e+06	2.87172e+06	754977	654320	1.07511e+06
P48960	ADGRE5	AGRE5_HUMAN	Adhesion G protein-coupled receptor E5 (Leukocyte antigen CD97) (CD antigen CD97) [Cleaved into: Adhesion G protein-coupled receptor E5 subunit alpha; Adhesion G protein-coupled receptor E5 subunit beta]	163269	0	0	62859.5	0	46607.8
P49327	FASN	FAS_HUMAN	Fatty acid synthase (EC 2.3.1.85) (Type I fatty acid synthase) [Includes: [Acyl-carrier-protein] S-acetyltransferase (EC 2.3.1.38); [Acyl-carrier-protein] S-malonyltransferase (EC 2.3.1.39); 3-oxoacyl-[acyl-carrier-protein] synthase (EC 2.3.1.41); 3-oxoacyl-[acyl-carrier-protein] reductase (EC 1.1.1.100); 3-hydroxyacyl-[acyl-carrier-protein] dehydratase (EC 4.2.1.59); Enoyl-[acyl-carrier-protein]…	52312.9	48873.1	42772.3	0	0	0
P49588	AARS1	SYAC_HUMAN	Alanine--tRNA ligase, cytoplasmic (EC 6.1.1.7) (Alanyl-tRNA synthetase) (AlaRS) (Renal carcinoma antigen NY-REN-42)	35960.2	0	33131.4	0	0	0
P49720	PSMB3	PSB3_HUMAN	Proteasome subunit beta type-3 (Proteasome chain 13) (Proteasome component C10-II) (Proteasome theta chain)	215725	236508	231375	0	0	0
P49746	THBS3	TSP3_HUMAN	Thrombospondin-3	437042	319377	0	339218	0	0
P49747	COMP	COMP_HUMAN	Cartilage oligomeric matrix protein (COMP) (Thrombospondin-5) (TSP5)	5.73721e+06	5.84761e+06	5.73919e+06	5.20136e+06	5.89182e+06	5.50464e+06
P49773	HINT1	HINT1_HUMAN	Adenosine 5'-monophosphoramidase HINT1 (EC 3.9.1.-) (Desumoylating isopeptidase HINT1) (EC 3.4.22.-) (Histidine triad nucleotide-binding protein 1) (Protein kinase C inhibitor 1) (Protein kinase C-interacting protein 1) (PKCI-1)	368786	458965	478732	0	0	0
P49908	SELENOP	SEPP1_HUMAN	Selenoprotein P (SeP)	1.08421e+07	1.10775e+07	1.03705e+07	1.40801e+07	1.42259e+07	1.45963e+07
P49913	CAMP	CAMP_HUMAN	Cathelicidin antimicrobial peptide (18 kDa cationic antimicrobial protein) (CAP-18) (hCAP-18) [Cleaved into: Antibacterial peptide FALL-39 (FALL-39 peptide antibiotic); Antibacterial peptide LL-37; Antibacterial peptide KR-20; Antibacterial peptide LL-23; Antibacterial peptide LL-29; Antibacterial peptide KS-30; Antibacterial peptide RK-31; Antibacterial peptide FF-33]	5.26496e+06	4.24591e+06	4.80426e+06	344518	301215	305773
P50395	GDI2	GDIB_HUMAN	Rab GDP dissociation inhibitor beta (Rab GDI beta) (Guanosine diphosphate dissociation inhibitor 2) (GDI-2)	306593	271860	352604	30467	46397.7	21509.8
P50552	VASP	VASP_HUMAN	Vasodilator-stimulated phosphoprotein (VASP)	194802	212539	200950	0	0	0
P50895	BCAM	BCAM_HUMAN	Basal cell adhesion molecule (Auberger B antigen) (B-CAM cell surface glycoprotein) (F8/G253 antigen) (Lutheran antigen) (Lutheran blood group glycoprotein) (CD antigen CD239)	738896	830745	785169	0	0	209676
P50991	CCT4	TCPD_HUMAN	T-complex protein 1 subunit delta (TCP-1-delta) (CCT-delta) (Stimulator of TAR RNA-binding)	44966.7	37957.3	38508.1	0	0	0
P51148	RAB5C	RAB5C_HUMAN	Ras-related protein Rab-5C (EC 3.6.5.2) (L1880) (RAB5L)	105539	133101	0	0	0	0
P51149	RAB7A	RAB7A_HUMAN	Ras-related protein Rab-7a (EC 3.6.5.2)	1.63243e+06	1.79895e+06	1.76106e+06	0	0	0
P51512	MMP16	MMP16_HUMAN	Matrix metalloproteinase-16 (MMP-16) (EC 3.4.24.-) (MMP-X2) (Membrane-type matrix metalloproteinase 3) (MT-MMP 3) (MTMMP3) (Membrane-type-3 matrix metalloproteinase) (MT3-MMP) (MT3MMP)	19056200	15823900	15291400	4113850	4054930	3816000
P51841	GUCY2F	GUC2F_HUMAN	Retinal guanylyl cyclase 2 (RETGC-2) (EC 4.6.1.2) (Guanylate cyclase 2F, retinal) (Guanylate cyclase F) (GC-F) (Rod outer segment membrane guanylate cyclase 2) (ROS-GC2)	5628690	5663720	5517270	6150070	5766890	5842790
P51884	LUM	LUM_HUMAN	Lumican (Keratan sulfate proteoglycan lumican) (KSPG lumican)	1.12098e+08	1.15124e+08	1.07104e+08	7.99848e+07	7.69317e+07	7.8064e+07
P52209	PGD	6PGD_HUMAN	6-phosphogluconate dehydrogenase, decarboxylating (EC 1.1.1.44)	9.74044e+06	9.21827e+06	9.44721e+06	0	0	0
P52566	ARHGDIB	GDIR2_HUMAN	Rho GDP-dissociation inhibitor 2 (Rho GDI 2) (Ly-GDI) (Rho-GDI beta)	1.05697e+07	1.03963e+07	1.01185e+07	604281	566301	573158
P52788	SMS	SPSY_HUMAN	Spermine synthase (SPMSY) (EC 2.5.1.22) (Spermidine aminopropyltransferase)	83486.2	238339	314824	0	0	0
P52790	HK3	HXK3_HUMAN	Hexokinase-3 (EC 2.7.1.1) (Hexokinase type III) (HK III) (Hexokinase-C)	1.33211e+06	1.35717e+06	1.43158e+06	0	0	0
P52907	CAPZA1	CAZA1_HUMAN	F-actin-capping protein subunit alpha-1 (CapZ alpha-1)	871961	998528	809055	0	0	0
P53004	BLVRA	BIEA_HUMAN	Biliverdin reductase A (BVR A) (EC 1.3.1.24) (Biliverdin-IX alpha-reductase)	767023	641455	0	0	0	0
P53396	ACLY	ACLY_HUMAN	ATP-citrate synthase (EC 2.3.3.8) (ATP-citrate (pro-S-)-lyase) (ACL) (Citrate cleavage enzyme)	337012	469149	522894	486526	543749	534181
P53621	COPA	COPA_HUMAN	Coatomer subunit alpha (Alpha-coat protein) (Alpha-COP) (HEP-COP) (HEPCOP) [Cleaved into: Xenin (Xenopsin-related peptide); Proxenin]	13287900	11986300	12191000	11866300	0	12113000
P53634	CTSC	CATC_HUMAN	Dipeptidyl peptidase 1 (EC 3.4.14.1) (Cathepsin C) (Cathepsin J) (Dipeptidyl peptidase I) (DPP-I) (DPPI) (Dipeptidyl transferase) [Cleaved into: Dipeptidyl peptidase 1 exclusion domain chain (Dipeptidyl peptidase I exclusion domain chain); Dipeptidyl peptidase 1 heavy chain (Dipeptidyl peptidase I heavy chain); Dipeptidyl peptidase 1 light chain (Dipeptidyl peptidase I light chain)]	1.07697e+06	1.22853e+06	1.40997e+06	761927	782393	813056
P53992	SEC24C	SC24C_HUMAN	Protein transport protein Sec24C (SEC24-related protein C)	246247	221140	249442	0	0	0
P54108	CRISP3	CRIS3_HUMAN	Cysteine-rich secretory protein 3 (CRISP-3) (Specific granule protein of 28 kDa) (SGP28)	2.16806e+06	1.71825e+06	2.18517e+06	1.27854e+06	1.32165e+06	1.1869e+06
P54136	RARS1	SYRC_HUMAN	Arginine--tRNA ligase, cytoplasmic (EC 6.1.1.19) (Arginyl-tRNA synthetase) (ArgRS)	139946	147400	114933	0	0	0
P55058	PLTP	PLTP_HUMAN	Phospholipid transfer protein (Lipid transfer protein II)	3.66013e+07	3.59496e+07	3.68458e+07	44637252	4.83434e+07	4.63884e+07
P55060	CSE1L	XPO2_HUMAN	Exportin-2 (Exp2) (Cellular apoptosis susceptibility protein) (Chromosome segregation 1-like protein) (Importin-alpha re-exporter)	3.45535e+06	0	2.87123e+06	0	0	0
P55072	VCP	TERA_HUMAN	Transitional endoplasmic reticulum ATPase (TER ATPase) (EC 3.6.4.6) (15S Mg(2+)-ATPase p97 subunit) (Valosin-containing protein) (VCP)	61573.6	59812.6	56079.4	0	0	0
P55103	INHBC	INHBC_HUMAN	Inhibin beta C chain (Activin beta-C chain)	0	12696.7	0	56121.4	0	83354
P55263	ADK	ADK_HUMAN	Adenosine kinase (AK) (EC 2.7.1.20) (Adenosine 5'-phosphotransferase)	0	149018	109567	0	0	0
P55285	CDH6	CADH6_HUMAN	Cadherin-6 (Kidney cadherin) (K-cadherin)	231231	110962	237749	249263	177966	245862
P55290	CDH13	CAD13_HUMAN	Cadherin-13 (Heart cadherin) (H-cadherin) (P105) (Truncated cadherin) (T-cad) (T-cadherin)	68766.2	0	0	0	0	0
P55786	NPEPPS	PSA_HUMAN	Puromycin-sensitive aminopeptidase (PSA) (EC 3.4.11.14) (Cytosol alanyl aminopeptidase) (AAP-S)	1.07126e+06	921068	944982	0	0	0
P58335	ANTXR2	ANTR2_HUMAN	Anthrax toxin receptor 2 (Capillary morphogenesis gene 2 protein) (CMG-2)	39693.5	101486	111898	121660	114270	109672
P59665	DEFA1	DEF1_HUMAN	Neutrophil defensin 1 (Defensin, alpha 1) (HNP-1) (HP-1) (HP1) [Cleaved into: HP 1-56; Neutrophil defensin 2 (HNP-2) (HP-2) (HP2)]	3.49117e+08	355669512	3.52118e+08	1.37656e+07	1.19363e+07	1.21675e+07
P59998	ARPC4	ARPC4_HUMAN	Actin-related protein 2/3 complex subunit 4 (Arp2/3 complex 20 kDa subunit) (p20-ARC)	933207	861368	826666	0	0	0
P60174	TPI1	TPIS_HUMAN	Triosephosphate isomerase (TIM) (EC 5.3.1.1) (Methylglyoxal synthase) (EC 4.2.3.3) (Triose-phosphate isomerase)	4.81296e+06	4.78549e+06	4.85827e+06	237734	297713	353467
P60660	MYL6	MYL6_HUMAN	Myosin light polypeptide 6 (17 kDa myosin light chain) (LC17) (Myosin light chain 3) (MLC-3) (Myosin light chain alkali 3) (Myosin light chain A3) (Smooth muscle and nonmuscle myosin light chain alkali 6)	615539	634800	656953	0	0	0
P60709	ACTB	ACTB_HUMAN	Actin, cytoplasmic 1 (EC 3.6.4.-) (Beta-actin) [Cleaved into: Actin, cytoplasmic 1, N-terminally processed]	8.86691e+07	8.60076e+07	8.13326e+07	2.39722e+07	2.50058e+07	2.46185e+07
P60842	EIF4A1	IF4A1_HUMAN	Eukaryotic initiation factor 4A-I (eIF-4A-I) (eIF4A-I) (EC 3.6.4.13) (ATP-dependent RNA helicase eIF4A-1)	855086	704996	672838	0	0	0
P60866	RPS20	RS20_HUMAN	Small ribosomal subunit protein uS10 (40S ribosomal protein S20)	112043	0	82102.8	0	0	0
P60900	PSMA6	PSA6_HUMAN	Proteasome subunit alpha type-6 (27 kDa prosomal protein) (PROS-27) (p27K) (Macropain iota chain) (Multicatalytic endopeptidase complex iota chain) (Proteasome iota chain)	694933	627118	533849	0	0	0
P60953	CDC42	CDC42_HUMAN	Cell division control protein 42 homolog (EC 3.6.5.2) (G25K GTP-binding protein)	728860	734487	636849	0	0	0
P61026	RAB10	RAB10_HUMAN	Ras-related protein Rab-10 (EC 3.6.5.2)	437904	474033	456859	38948.5	0	0
P61158	ACTR3	ARP3_HUMAN	Actin-related protein 3 (Actin-like protein 3)	1.20628e+06	1.38634e+06	1.61605e+06	403271	0	440582
P61160	ACTR2	ARP2_HUMAN	Actin-related protein 2 (Actin-like protein 2)	1.02898e+06	933125	971069	0	0	0
P61204	ARF3	ARF3_HUMAN	ADP-ribosylation factor 3	3.81162e+06	4.28989e+06	4.40818e+06	0	0	365835
P61224	RAP1B	RAP1B_HUMAN	Ras-related protein Rap-1b (EC 3.6.5.2) (GTP-binding protein smg p21B)	2.6953e+06	2.63773e+06	3.03056e+06	0	0	0
P61313	RPL15	RL15_HUMAN	Large ribosomal subunit protein eL15 (60S ribosomal protein L15)	37306	37414.8	0	0	0	0
P61626	LYZ	LYSC_HUMAN	Lysozyme C (EC 3.2.1.17) (1,4-beta-N-acetylmuramidase C)	5.35531e+06	6.84943e+06	8.92353e+06	1.49711e+06	0	1715360
P61769	B2M	B2MG_HUMAN	Beta-2-microglobulin [Cleaved into: Beta-2-microglobulin form pI 5.3]	4.34613e+06	4.44308e+06	3.90916e+06	1.89306e+06	1.7905e+06	1.87691e+06
P61916	NPC2	NPC2_HUMAN	NPC intracellular cholesterol transporter 2 (Epididymal secretory protein E1) (Human epididymis-specific protein 1) (He1) (Niemann-Pick disease type C2 protein)	2.7894e+06	2.7895e+06	2.75085e+06	1.35975e+06	1.41293e+06	1.52062e+06
P61978	HNRNPK	HNRPK_HUMAN	Heterogeneous nuclear ribonucleoprotein K (hnRNP K) (Transformation up-regulated nuclear protein) (TUNP)	168295	85444.4	129733	0	0	0
P61981	YWHAG	1433G_HUMAN	14-3-3 protein gamma (Protein kinase C inhibitor protein 1) (KCIP-1) [Cleaved into: 14-3-3 protein gamma, N-terminally processed]	1.28762e+06	1.1263e+06	1.2599e+06	0	0	0
P62249	RPS16	RS16_HUMAN	Small ribosomal subunit protein uS9 (40S ribosomal protein S16)	402661	358461	325616	56382	39851.3	41271.1
P62263	RPS14	RS14_HUMAN	Small ribosomal subunit protein uS11 (40S ribosomal protein S14)	224361	200427	201782	0	0	0
P62269	RPS18	RS18_HUMAN	Small ribosomal subunit protein uS13 (40S ribosomal protein S18) (Ke-3) (Ke3)	65614.4	73300.4	64359	0	0	0
P62491	RAB11A	RB11A_HUMAN	Ras-related protein Rab-11A (Rab-11) (EC 3.6.5.2) (YL8)	469669	345484	245928	0	0	0
P62495	ETF1	ERF1_HUMAN	Eukaryotic peptide chain release factor subunit 1 (Eukaryotic release factor 1) (eRF1) (Protein Cl1) (TB3-1)	374474	371373	351416	0	0	0
P62701	RPS4X	RS4X_HUMAN	Small ribosomal subunit protein eS4, X isoform (40S ribosomal protein S4) (SCR10) (Single copy abundant mRNA protein)	137443	179278	175051	0	0	0
P62805	H4C1	H4_HUMAN	Histone H4	5.92468e+06	5.82389e+06	5.29907e+06	0	596715	0
P62820	RAB1A	RAB1A_HUMAN	Ras-related protein Rab-1A (EC 3.6.5.2) (YPT1-related protein)	186756	0	0	0	0	0
P62826	RAN	RAN_HUMAN	GTP-binding nuclear protein Ran (EC 3.6.5.-) (Androgen receptor-associated protein 24) (GTPase Ran) (Ras-like protein TC4) (Ras-related nuclear protein)	629279	641361	593097	0	0	0
P62873	GNB1	GBB1_HUMAN	Guanine nucleotide-binding protein G(I)/G(S)/G(T) subunit beta-1 (Transducin beta chain 1)	1181580	0	1194010	0	0	0
P62879	GNB2	GBB2_HUMAN	Guanine nucleotide-binding protein G(I)/G(S)/G(T) subunit beta-2 (G protein subunit beta-2) (Transducin beta chain 2)	1036450	1051400	1087380	0	0	0
P62937	PPIA	PPIA_HUMAN	Peptidyl-prolyl cis-trans isomerase A (PPIase A) (EC 5.2.1.8) (Cyclophilin A) (Cyclosporin A-binding protein) (Rotamase A) [Cleaved into: Peptidyl-prolyl cis-trans isomerase A, N-terminally processed]	5.07952e+06	4.68366e+06	4.77775e+06	802218	834694	844354
P63000	RAC1	RAC1_HUMAN	Ras-related C3 botulinum toxin substrate 1 (EC 3.6.5.2) (Cell migration-inducing gene 5 protein) (Ras-like protein TC25) (p21-Rac1)	523390	530368	538226	0	0	0
P63104	YWHAZ	1433Z_HUMAN	14-3-3 protein zeta/delta (Protein kinase C inhibitor protein 1) (KCIP-1)	4.3214e+06	3.63765e+06	4.01848e+06	0	0	0
P63241	EIF5A	IF5A1_HUMAN	Eukaryotic translation initiation factor 5A-1 (eIF-5A-1) (eIF-5A1) (Eukaryotic initiation factor 5A isoform 1) (eIF-5A) (Rev-binding factor) (eIF-4D)	432283	348966	385287	75405.8	121372	98935.7
P63244	RACK1	RACK1_HUMAN	Small ribosomal subunit protein RACK1 (Cell proliferation-inducing gene 21 protein) (Guanine nucleotide-binding protein subunit beta-2-like 1) (Guanine nucleotide-binding protein subunit beta-like protein 12.3) (Human lung cancer oncogene 7 protein) (HLC-7) (Receptor for activated C kinase) (Receptor of activated protein C kinase 1) [Cleaved into: Small ribosomal subunit protein RACK1, N-terminal…	630428	777210	724660	0	0	0
P68032	ACTC1	ACTC_HUMAN	Actin, alpha cardiac muscle 1 (EC 3.6.4.-) (Alpha-cardiac actin) [Cleaved into: Actin, alpha cardiac muscle 1, intermediate form]	4.84665e+06	7.03856e+06	7.46313e+06	1.64766e+06	1.6283e+06	1.78501e+06
P68104	EEF1A1	EF1A1_HUMAN	Elongation factor 1-alpha 1 (EF-1-alpha-1) (EC 3.6.5.-) (Elongation factor Tu) (EF-Tu) (Eukaryotic elongation factor 1 A-1) (eEF1A-1) (Leukocyte receptor cluster member 7)	1.62283e+07	1.4862e+07	1.42243e+07	2.24557e+06	2.75929e+06	2.32756e+06
P68363	TUBA1B	TBA1B_HUMAN	Tubulin alpha-1B chain (EC 3.6.5.-) (Alpha-tubulin ubiquitous) (Tubulin K-alpha-1) (Tubulin alpha-ubiquitous chain) [Cleaved into: Detyrosinated tubulin alpha-1B chain]	4.01977e+06	3.80017e+06	3.84694e+06	836032	877731	836515
P68402	PAFAH1B2	PA1B2_HUMAN	Platelet-activating factor acetylhydrolase IB subunit alpha2 (EC 3.1.1.47) (PAF acetylhydrolase 30 kDa subunit) (PAF-AH 30 kDa subunit) (PAF-AH subunit beta) (PAFAH subunit beta)	436809	307770	295180	0	0	0
P68431	H3C1	H31_HUMAN	Histone H3.1 (Histone H3/a) (Histone H3/b) (Histone H3/c) (Histone H3/d) (Histone H3/f) (Histone H3/h) (Histone H3/i) (Histone H3/j) (Histone H3/k) (Histone H3/l)	4.66304e+06	4.59451e+06	4.52659e+06	0	0	0
P68871	HBB	HBB_HUMAN	Hemoglobin subunit beta (Beta-globin) (Hemoglobin beta chain) [Cleaved into: LVV-hemorphin-7; Spinorphin]	4.44045e+07	4.27066e+07	4.48786e+07	6.3286e+06	5.82175e+06	6.32834e+06
P69905	HBA1	HBA_HUMAN	Hemoglobin subunit alpha (Alpha-globin) (Hemoglobin alpha chain) [Cleaved into: Hemopressin]	2.40619e+07	2.38082e+07	2.36239e+07	3.30117e+06	3.24773e+06	3.17299e+06
P78324	SIRPA	SHPS1_HUMAN	Tyrosine-protein phosphatase non-receptor type substrate 1 (SHP substrate 1) (SHPS-1) (Brain Ig-like molecule with tyrosine-based activation motifs) (Bit) (CD172 antigen-like family member A) (Inhibitory receptor SHPS-1) (Macrophage fusion receptor) (MyD-1 antigen) (Signal-regulatory protein alpha-1) (Sirp-alpha-1) (Signal-regulatory protein alpha-2) (Sirp-alpha-2) (Signal-regulatory protein alph…	53421.2	145647	119043	0	0	0
P78417	GSTO1	GSTO1_HUMAN	Glutathione S-transferase omega-1 (GSTO-1) (EC 2.5.1.18) (Glutathione S-transferase omega 1-1) (GSTO 1-1) (Glutathione-dependent dehydroascorbate reductase) (EC 1.8.5.1) (Monomethylarsonic acid reductase) (MMA(V) reductase) (EC 1.20.4.2) (S-(Phenacyl)glutathione reductase) (SPG-R)	1.0783e+06	962384	1.0423e+06	0	0	0
P78539	SRPX	SRPX_HUMAN	Sushi repeat-containing protein SRPX	0	0	0	22230.3	22244.4	18782
P78563	ADARB1	RED1_HUMAN	Double-stranded RNA-specific editase 1 (EC 3.5.4.37) (RNA-editing deaminase 1) (RNA-editing enzyme 1) (dsRNA adenosine deaminase)	6.68446e+07	7.44483e+07	7.0659e+07	121951492	1.1172e+08	1.22471e+08
P79483	HLA-DRB3	DRB3_HUMAN	HLA class II histocompatibility antigen, DR beta 3 chain (MHC class II antigen DRB3)	302009	316822	339931	0	0	0
P80108	GPLD1	PHLD_HUMAN	Phosphatidylinositol-glycan-specific phospholipase D (PI-G PLD) (EC 3.1.4.50) (Glycoprotein phospholipase D) (Glycosyl-phosphatidylinositol-specific phospholipase D) (GPI-PLD) (GPI-specific phospholipase D)	8.62015e+06	8.62105e+06	8.34544e+06	6.77938e+06	6.3978e+06	6.45621e+06
P80188	LCN2	NGAL_HUMAN	Neutrophil gelatinase-associated lipocalin (NGAL) (25 kDa alpha-2-microglobulin-related subunit of MMP-9) (Lipocalin-2) (Oncogene 24p3) (Siderocalin) (p25)	7.11834e+06	7.38114e+06	7.65825e+06	545196	425674	438889
P80511	S100A12	S10AC_HUMAN	Protein S100-A12 (CGRP) (Calcium-binding protein in amniotic fluid 1) (CAAF1) (Calgranulin-C) (CAGC) (Extracellular newly identified RAGE-binding protein) (EN-RAGE) (Migration inhibitory factor-related protein 6) (MRP-6) (p6) (Neutrophil S100 protein) (S100 calcium-binding protein A12) [Cleaved into: Calcitermin]	245536	252817	253068	0	0	0
P80723	BASP1	BASP1_HUMAN	Brain acid soluble protein 1 (22 kDa neuronal tissue-enriched acidic protein) (Neuronal axonal membrane protein NAP-22)	178283	166437	183609	0	0	0
P81605	DCD	DCD_HUMAN	Dermcidin (EC 3.4.-.-) (Preproteolysin) [Cleaved into: Survival-promoting peptide; DCD-1]	7.15375e+06	4.78684e+06	1.67652e+07	8.8693e+06	1.16574e+07	8.48942e+06
P82970	HMGN5	HMGN5_HUMAN	High mobility group nucleosome-binding domain-containing protein 5 (Nucleosome-binding protein 1)	40347.3	0	48494.5	214833	223744	258715
P98095	FBLN2	FBLN2_HUMAN	Fibulin-2 (FIBL-2)	247845	285684	240011	0	164805	0
P98160	HSPG2	PGBM_HUMAN	Basement membrane-specific heparan sulfate proteoglycan core protein (HSPG) (Perlecan) (PLC) [Cleaved into: Endorepellin; LG3 peptide]	1.49356e+07	1.55002e+07	1.46884e+07	7.31762e+06	6.74887e+06	6.8203e+06
P99999	CYCS	CYC_HUMAN	Cytochrome c	88098.7	94792.4	96430.4	0	0	0
Q00169	PITPNA	PIPNA_HUMAN	Phosphatidylinositol transfer protein alpha isoform (PI-TP-alpha) (PtdIns transfer protein alpha) (PtdInsTP alpha)	390623	331334	355445	555768	604713	0
Q00537	CDK17	CDK17_HUMAN	Cyclin-dependent kinase 17 (EC 2.7.11.22) (Cell division protein kinase 17) (PCTAIRE-motif protein kinase 2) (Serine/threonine-protein kinase PCTAIRE-2)	3231100	3575160	2557730	6786590	7986300	8580480
Q00610	CLTC	CLH1_HUMAN	Clathrin heavy chain 1 (Clathrin heavy chain on chromosome 17) (CLH-17)	875951	921363	910877	165277	221946	197768
Q01459	CTBS	DIAC_HUMAN	Di-N-acetylchitobiase (EC 3.2.1.-)	335415	498049	549050	451879	511319	418926
Q01518	CAP1	CAP1_HUMAN	Adenylyl cyclase-associated protein 1 (CAP 1)	3.95687e+06	3.9515e+06	3.92362e+06	0	0	0
Q01813	PFKP	PFKAP_HUMAN	ATP-dependent 6-phosphofructokinase, platelet type (ATP-PFK) (PFK-P) (EC 2.7.1.11) (6-phosphofructokinase type C) (Phosphofructo-1-kinase isozyme C) (PFK-C) (Phosphohexokinase)	803233	1.10258e+06	976146	0	0	0
Q02413	DSG1	DSG1_HUMAN	Desmoglein-1 (Cadherin family member 4) (Desmosomal glycoprotein 1) (DG1) (DGI) (Pemphigus foliaceus antigen)	0	192386	354605	422974	267982	0
Q02985	CFHR3	FHR3_HUMAN	Complement factor H-related protein 3 (FHR-3) (DOWN16) (H factor-like protein 3)	6.58538e+06	6.48287e+06	6.28167e+06	8.88021e+06	9.75417e+06	8.57544e+06
Q03113	GNA12	GNA12_HUMAN	Guanine nucleotide-binding protein subunit alpha-12 (G alpha-12) (G-protein subunit alpha-12)	3433710	3151010	2838490	0	0	0
Q03591	CFHR1	FHR1_HUMAN	Complement factor H-related protein 1 (FHR-1) (H factor-like protein 1) (FHL-1) (H-factor-like 1) (H36)	8896540	7499020	8466290	9397610	12192100	9536620
Q04756	HGFAC	HGFA_HUMAN	Hepatocyte growth factor activator (HGF activator) (HGFA) (EC 3.4.21.-) [Cleaved into: Hepatocyte growth factor activator short chain; Hepatocyte growth factor activator long chain]	3.00563e+06	3.0278e+06	2.94969e+06	3.01137e+06	2.95029e+06	3.00745e+06
Q04917	YWHAH	1433F_HUMAN	14-3-3 protein eta (Protein AS1)	1.20737e+06	1.30791e+06	1.29083e+06	0	0	0
Q06033	ITIH3	ITIH3_HUMAN	Inter-alpha-trypsin inhibitor heavy chain H3 (ITI heavy chain H3) (ITI-HC3) (Inter-alpha-inhibitor heavy chain 3) (Serum-derived hyaluronan-associated protein) (SHAP)	9.99312e+06	1.03494e+07	1.02122e+07	1.71225e+07	1.71386e+07	1.82459e+07
Q06141	REG3A	REG3A_HUMAN	Regenerating islet-derived protein 3-alpha (REG-3-alpha) (Hepatointestinal pancreatic protein) (HIP/PAP) (Human proislet peptide) (HIP) (Pancreatitis-associated protein 1) (Regenerating islet-derived protein III-alpha) (Reg III-alpha) [Cleaved into: Regenerating islet-derived protein 3-alpha 16.5 kDa form; Regenerating islet-derived protein 3-alpha 15 kDa form]	0	0	0	316272	309815	304494
Q06210	GFPT1	GFPT1_HUMAN	Glutamine--fructose-6-phosphate aminotransferase [isomerizing] 1 (EC 2.6.1.16) (D-fructose-6-phosphate amidotransferase 1) (Glutamine:fructose-6-phosphate amidotransferase 1) (GFAT 1) (GFAT1) (Hexosephosphate aminotransferase 1)	728526	727551	780165	0	0	0
Q06481	APLP2	APLP2_HUMAN	Amyloid beta precursor like protein 2 (APPH) (Amyloid beta (A4) precursor-like protein 2) (Amyloid protein homolog) (Amyloid-like protein 2) (APLP-2) (CDEI box-binding protein) (CDEBP) (Sperm membrane protein YWK-II)	0	63775.1	52206.6	0	0	0
Q06830	PRDX1	PRDX1_HUMAN	Peroxiredoxin-1 (EC 1.11.1.24) (Natural killer cell-enhancing factor A) (NKEF-A) (Proliferation-associated gene protein) (PAG) (Thioredoxin peroxidase 2) (Thioredoxin-dependent peroxide reductase 2) (Thioredoxin-dependent peroxiredoxin 1)	2.7156e+06	2.35297e+06	2.43478e+06	465666	0	414345
Q07507	DPT	DERM_HUMAN	Dermatopontin (Tyrosine-rich acidic matrix protein) (TRAMP)	468600	0	0	650876	534209	689407
Q07954	LRP1	LRP1_HUMAN	Prolow-density lipoprotein receptor-related protein 1 (LRP-1) (Alpha-2-macroglobulin receptor) (A2MR) (Apolipoprotein E receptor) (APOER) (CD antigen CD91) [Cleaved into: Low-density lipoprotein receptor-related protein 1 85 kDa subunit (LRP-85); Low-density lipoprotein receptor-related protein 1 515 kDa subunit (LRP-515); Low-density lipoprotein receptor-related protein 1 intracellular domain (L…	1.24552e+06	1.12952e+06	1.10649e+06	1.02095e+06	828855	796208
Q08211	DHX9	DHX9_HUMAN	ATP-dependent RNA helicase A (EC 3.6.4.13) (DEAH box protein 9) (DExH-box helicase 9) (Leukophysin) (LKP) (Nuclear DNA helicase II) (NDH II) (RNA helicase A)	21324.5	0	18314.2	0	0	0
Q08345	DDR1	DDR1_HUMAN	Epithelial discoidin domain-containing receptor 1 (Epithelial discoidin domain receptor 1) (EC 2.7.10.1) (CD167 antigen-like family member A) (Cell adhesion kinase) (Discoidin receptor tyrosine kinase) (HGK2) (Mammary carcinoma kinase 10) (MCK-10) (Protein-tyrosine kinase 3A) (Protein-tyrosine kinase RTK-6) (TRK E) (Tyrosine kinase DDR) (Tyrosine-protein kinase CAK) (CD antigen CD167a)	521642	495389	556153	0	0	0
Q08380	LGALS3BP	LG3BP_HUMAN	Galectin-3-binding protein (Basement membrane autoantigen p105) (Lectin galactoside-binding soluble 3-binding protein) (Mac-2-binding protein) (MAC2BP) (Mac-2 BP) (Tumor-associated antigen 90K)	3.54294e+07	3.52548e+07	3.51119e+07	1.21463e+07	1.23856e+07	1.16244e+07
Q08722	CD47	CD47_HUMAN	Leukocyte surface antigen CD47 (Antigenic surface determinant protein OA3) (Integrin-associated protein) (IAP) (Protein MER6) (CD antigen CD47)	890422	796265	889874	0	0	0
Q09470	KCNA1	KCNA1_HUMAN	Potassium voltage-gated channel subfamily A member 1 (Voltage-gated K(+) channel HuKI) (Voltage-gated potassium channel HBK1) (Voltage-gated potassium channel subunit Kv1.1)	0	0	0	3156330	0	2711400
Q09666	AHNAK	AHNK_HUMAN	Neuroblast differentiation-associated protein AHNAK (Desmoyokin)	0	0	27089.2	33740.2	0	29685.8
Q0VDF9	HSPA14	HSP7E_HUMAN	Heat shock 70 kDa protein 14 (HSP70-like protein 1) (Heat shock protein HSP60)	0	0	0	1698560	1531430	0
Q10567	AP1B1	AP1B1_HUMAN	AP-1 complex subunit beta-1 (Adaptor protein complex AP-1 subunit beta-1) (Adaptor-related protein complex 1 subunit beta-1) (Beta-1-adaptin) (Beta-adaptin 1) (Clathrin assembly protein complex 1 beta large chain) (Golgi adaptor HA1/AP1 adaptin beta subunit)	53355.8	40665.1	27143.7	0	0	0
Q10570	CPSF1	CPSF1_HUMAN	Cleavage and polyadenylation specificity factor subunit 1 (Cleavage and polyadenylation specificity factor 160 kDa subunit) (CPSF 160 kDa subunit)	0	0	0	68028.6	0	82075.9
Q10588	BST1	BST1_HUMAN	ADP-ribosyl cyclase/cyclic ADP-ribose hydrolase 2 (EC 3.2.2.6) (ADP-ribosyl cyclase 2) (Bone marrow stromal cell antigen 1) (BST-1) (Cyclic ADP-ribose hydrolase 2) (cADPR hydrolase 2) (CD antigen CD157)	725023	716051	737452	477158	472009	517869
Q12805	EFEMP1	FBLN3_HUMAN	EGF-containing fibulin-like extracellular matrix protein 1 (Extracellular protein S1-5) (Fibrillin-like protein) (Fibulin-3) (FIBL-3)	1.5558e+07	1.44499e+07	1.47617e+07	2.04974e+07	2.22103e+07	1.98826e+07
Q12841	FSTL1	FSTL1_HUMAN	Follistatin-related protein 1 (Follistatin-like protein 1)	4.2844e+06	4.12221e+06	4.19314e+06	2.67232e+06	2.71258e+06	2.69095e+06
Q12860	CNTN1	CNTN1_HUMAN	Contactin-1 (Glycoprotein gp135) (Neural cell surface protein F3)	422593	0	0	0	481503	0
Q12905	ILF2	ILF2_HUMAN	Interleukin enhancer-binding factor 2 (Nuclear factor of activated T-cells 45 kDa)	596277	558807	483216	0	0	0
Q12907	LMAN2	LMAN2_HUMAN	Vesicular integral-membrane protein VIP36 (Glycoprotein GP36b) (Lectin mannose-binding 2) (Vesicular integral-membrane protein 36) (VIP36)	585588	714883	849604	264547	0	371414
Q12931	TRAP1	TRAP1_HUMAN	Heat shock protein 75 kDa, mitochondrial (HSP 75) (TNFR-associated protein 1) (Tumor necrosis factor type 1 receptor-associated protein) (TRAP-1)	0	0	0	617282	543294	574036
Q13061	TRDN	TRDN_HUMAN	Triadin	3661540	3503070	3900630	3621820	4289360	4104730
Q13093	PLA2G7	PAFA_HUMAN	Platelet-activating factor acetylhydrolase (PAF acetylhydrolase) (EC 3.1.1.47) (1-alkyl-2-acetylglycerophosphocholine esterase) (2-acetyl-1-alkylglycerophosphocholine esterase) (Group-VIIA phospholipase A2) (gVIIA-PLA2) (LDL-associated phospholipase A2) (LDL-PLA(2)) (PAF 2-acylhydrolase)	357119	453483	437081	328292	208791	270092
Q13103	SPP2	SPP24_HUMAN	Secreted phosphoprotein 24 (Spp-24) (Secreted phosphoprotein 2)	0	2380400	0	3931280	2372420	2173360
Q13200	PSMD2	PSMD2_HUMAN	26S proteasome non-ATPase regulatory subunit 2 (26S proteasome regulatory subunit RPN1) (26S proteasome regulatory subunit S2) (26S proteasome subunit p97) (Protein 55.11) (Tumor necrosis factor type 1 receptor-associated protein 2)	50811	53008.7	59022.3	0	0	0
Q13201	MMRN1	MMRN1_HUMAN	Multimerin-1 (EMILIN-4) (Elastin microfibril interface located protein 4) (Elastin microfibril interfacer 4) (Endothelial cell multimerin) [Cleaved into: Platelet glycoprotein Ia*; 155 kDa platelet multimerin (p-155) (p155)]	115399	92023.8	153749	364112	340647	322491
Q13228	SELENBP1	SBP1_HUMAN	Methanethiol oxidase (MTO) (EC 1.8.3.4) (56 kDa selenium-binding protein) (SBP56) (SP56) (Selenium-binding protein 1)	1010370	806528	615879	0	0	324056
Q13308	PTK7	PTK7_HUMAN	Inactive tyrosine-protein kinase 7 (Colon carcinoma kinase 4) (CCK-4) (Protein-tyrosine kinase 7) (Pseudo tyrosine kinase receptor 7) (Tyrosine-protein kinase-like 7)	769762	795050	626940	0	0	0
Q13322	GRB10	GRB10_HUMAN	Growth factor receptor-bound protein 10 (GRB10 adapter protein) (Insulin receptor-binding protein Grb-IR)	2406480	0	0	5136730	5312830	5295250
Q13361	MFAP5	MFAP5_HUMAN	Microfibrillar-associated protein 5 (MFAP-5) (MP25) (Microfibril-associated glycoprotein 2) (MAGP-2)	0	0	0	0	0	57314.1
Q13404	UBE2V1	UB2V1_HUMAN	Ubiquitin-conjugating enzyme E2 variant 1 (UEV-1) (CROC-1) (TRAF6-regulated IKK activator 1 beta Uev1A)	267907	334113	442878	0	0	0
Q13421	MSLN	MSLN_HUMAN	Mesothelin (CAK1 antigen) (Pre-pro-megakaryocyte-potentiating factor) [Cleaved into: Megakaryocyte-potentiating factor (MPF); Mesothelin, cleaved form]	1.88632e+06	1.8433e+06	1.76679e+06	0	0	0
Q13509	TUBB3	TBB3_HUMAN	Tubulin beta-3 chain (Tubulin beta-4 chain) (Tubulin beta-III)	937725	990677	822744	0	0	0
Q13630	GFUS	FCL_HUMAN	GDP-L-fucose synthase (EC 1.1.1.271) (GDP-4-keto-6-deoxy-D-mannose-3,5-epimerase-4-reductase) (Protein FX) (Red cell NADP(H)-binding protein) (Short-chain dehydrogenase/reductase family 4E member 1)	462982	501843	453649	0	0	0
Q13740	ALCAM	CD166_HUMAN	CD166 antigen (Activated leukocyte cell adhesion molecule) (CD antigen CD166)	1.36102e+06	1.27687e+06	1.28712e+06	808787	847601	819943
Q13790	APOF	APOF_HUMAN	Apolipoprotein F (Apo-F) (Lipid transfer inhibitor protein) (LTIP)	2.47418e+06	2.75639e+06	2.68309e+06	3.26841e+06	2.975e+06	2.79341e+06
Q13822	ENPP2	ENPP2_HUMAN	Ectonucleotide pyrophosphatase/phosphodiesterase family member 2 (E-NPP 2) (EC 3.1.4.39) (Autotaxin) (Extracellular lysophospholipase D) (LysoPLD)	2.14891e+06	2.13016e+06	2.15997e+06	2.82409e+06	2.72535e+06	2.84475e+06
Q13907	IDI1	IDI1_HUMAN	Isopentenyl-diphosphate Delta-isomerase 1 (EC 5.3.3.2) (Isopentenyl pyrophosphate isomerase 1) (IPP isomerase 1) (IPPI1)	958752	1119670	1141720	0	0	0
Q14019	COTL1	COTL1_HUMAN	Coactosin-like protein	1.15766e+06	1.19459e+06	1.21013e+06	0	0	157455
Q14103	HNRNPD	HNRPD_HUMAN	Heterogeneous nuclear ribonucleoprotein D0 (hnRNP D0) (AU-rich element RNA-binding protein 1)	612242	545689	565933	0	0	0
Q14112	NID2	NID2_HUMAN	Nidogen-2 (NID-2) (Osteonidogen)	446003	412840	417825	297454	253660	267324
Q14118	DAG1	DAG1_HUMAN	Dystroglycan 1 (Dystroglycan) (Dystrophin-associated glycoprotein 1) [Cleaved into: Alpha-dystroglycan (Alpha-DG); Beta-dystroglycan (Beta-DG)]	2.52074e+06	2.43737e+06	2.1379e+06	1.35496e+06	1.3242e+06	1.32088e+06
Q14141	SEPTIN6	SEPT6_HUMAN	Septin-6	318591	317947	292253	0	0	0
Q14146	URB2	URB2_HUMAN	Unhealthy ribosome biogenesis protein 2 homolog	0	0	832213	0	1772570	0
Q14204	DYNC1H1	DYHC1_HUMAN	Cytoplasmic dynein 1 heavy chain 1 (Cytoplasmic dynein heavy chain 1) (Dynein heavy chain, cytosolic)	181456	180871	162843	0	0	0
Q14207	NPAT	NPAT_HUMAN	Protein NPAT (Nuclear protein of the ataxia telangiectasia mutated locus) (Nuclear protein of the ATM locus) (p220)	1978370	2002450	2107850	0	0	0
Q14330	GPR18	GPR18_HUMAN	N-arachidonyl glycine receptor (NAGly receptor) (G-protein coupled receptor 18)	0	55029.7	0	0	336951	445898
Q14508	WFDC2	WFDC2_HUMAN	WAP four-disulfide core domain protein 2 (Epididymal secretory protein E4) (Major epididymis-specific protein E4) (Putative protease inhibitor WAP5)	808958	847761	1.01049e+06	365287	495303	400868
Q14515	SPARCL1	SPRL1_HUMAN	SPARC-like protein 1 (High endothelial venule protein) (Hevin) (MAST 9)	1.25661e+06	1.07454e+06	910303	1.60974e+06	1.50867e+06	1.39792e+06
Q14520	HABP2	HABP2_HUMAN	Hyaluronan-binding protein 2 (EC 3.4.21.-) (Factor VII-activating protease) (Factor seven-activating protease) (FSAP) (Hepatocyte growth factor activator-like protein) (Plasma hyaluronan-binding protein) [Cleaved into: Hyaluronan-binding protein 2 50 kDa heavy chain; Hyaluronan-binding protein 2 50 kDa heavy chain alternate form; Hyaluronan-binding protein 2 27 kDa light chain; Hyaluronan-binding…	1.30238e+07	1.41603e+07	1.30364e+07	2.24154e+07	2.29215e+07	2.2307e+07
Q14624	ITIH4	ITIH4_HUMAN	Inter-alpha-trypsin inhibitor heavy chain H4 (ITI heavy chain H4) (ITI-HC4) (Inter-alpha-inhibitor heavy chain 4) (Inter-alpha-trypsin inhibitor family heavy chain-related protein) (IHRP) (Plasma kallikrein sensitive glycoprotein 120) (Gp120) (PK-120) [Cleaved into: 70 kDa inter-alpha-trypsin inhibitor heavy chain H4; 35 kDa inter-alpha-trypsin inhibitor heavy chain H4]	6.63286e+07	6.51821e+07	6.57714e+07	8.9054e+07	9.12583e+07	9.20979e+07
Q14651	PLS1	PLSI_HUMAN	Plastin-1 (Intestine-specific plastin) (I-plastin)	421805	408514	493859	0	0	0
Q14686	NCOA6	NCOA6_HUMAN	Nuclear receptor coactivator 6 (Activating signal cointegrator 2) (ASC-2) (Amplified in breast cancer protein 3) (Cancer-amplified transcriptional coactivator ASC-2) (Nuclear receptor coactivator RAP250) (NRC RAP250) (Nuclear receptor-activating protein, 250 kDa) (Peroxisome proliferator-activated receptor-interacting protein) (PPAR-interacting protein) (PRIP) (Thyroid hormone receptor-binding pr…	0	0	0	166544	0	176722
Q14766	LTBP1	LTBP1_HUMAN	Latent-transforming growth factor beta-binding protein 1 (LTBP-1) (Transforming growth factor beta-1-binding protein 1) (TGF-beta1-BP-1)	146480	132017	0	0	0	0
Q14767	LTBP2	LTBP2_HUMAN	Latent-transforming growth factor beta-binding protein 2 (LTBP-2)	656235	689932	675102	237413	269523	311221
Q14956	GPNMB	GPNMB_HUMAN	Transmembrane glycoprotein NMB (Hematopoietic growth factor inducible neurokinin-1 type)	1.98609e+06	2.67033e+06	2.79607e+06	1.3869e+06	1.22882e+06	1.33693e+06
Q14974	KPNB1	IMB1_HUMAN	Importin subunit beta-1 (Importin-90) (Karyopherin subunit beta-1) (Nuclear factor p97) (Pore targeting complex 97 kDa subunit) (PTAC97)	354631	323290	343358	0	0	0
Q15063	POSTN	POSTN_HUMAN	Periostin (PN) (Osteoblast-specific factor 2) (OSF-2)	2.94477e+07	2.9077e+07	2.86444e+07	3.20156e+06	3.0568e+06	3.35025e+06
Q15113	PCOLCE	PCOC1_HUMAN	Procollagen C-endopeptidase enhancer 1 (Procollagen COOH-terminal proteinase enhancer 1) (PCPE-1) (Procollagen C-proteinase enhancer 1) (Type 1 procollagen C-proteinase enhancer protein) (Type I procollagen COOH-terminal proteinase enhancer)	3.98896e+06	4.00685e+06	3.7565e+06	3.90614e+06	3.77945e+06	3.9025e+06
Q15149	PLEC	PLEC_HUMAN	Plectin (PCN) (PLTN) (Hemidesmosomal protein 1) (HD1) (Plectin-1)	166577	224268	254950	0	0	0
Q15166	PON3	PON3_HUMAN	Serum paraoxonase/lactonase 3 (EC 3.1.1.2) (EC 3.1.1.81) (EC 3.1.8.1)	1.92214e+07	2.10929e+07	1.91973e+07	2.63621e+07	1.97676e+07	2.42074e+07
Q15293	RCN1	RCN1_HUMAN	Reticulocalbin-1	13180800	11542300	12036500	17153400	16326900	18039000
Q15485	FCN2	FCN2_HUMAN	Ficolin-2 (37 kDa elastin-binding protein) (Collagen/fibrinogen domain-containing protein 2) (EBP-37) (Ficolin-B) (Ficolin-beta) (Hucolin) (L-ficolin) (Serum lectin p35)	1.10466e+06	1.3525e+06	1.35442e+06	1.55382e+06	1.4395e+06	1.47643e+06
Q15582	TGFBI	BGH3_HUMAN	Transforming growth factor-beta-induced protein ig-h3 (Beta ig-h3) (Kerato-epithelin) (RGD-containing collagen-associated protein) (RGD-CAP)	2.43008e+07	2.44328e+07	2.41069e+07	1.2739e+07	1.26081e+07	1.25758e+07
Q15758	SLC1A5	AAAT_HUMAN	Neutral amino acid transporter B(0) (ATB(0)) (Baboon M7 virus receptor) (RD114/simian type D retrovirus receptor) (Sodium-dependent neutral amino acid transporter type 2) (Solute carrier family 1 member 5)	0	4734290	4371630	0	0	0
Q15848	ADIPOQ	ADIPO_HUMAN	Adiponectin (30 kDa adipocyte complement-related protein) (Adipocyte complement-related 30 kDa protein) (ACRP30) (Adipocyte, C1q and collagen domain-containing protein) (Adipose most abundant gene transcript 1 protein) (apM-1) (Gelatin-binding protein)	3.07176e+06	3.25799e+06	3.22758e+06	3.21589e+06	3.69228e+06	3.78179e+06
Q15904	ATP6AP1	VAS1_HUMAN	V-type proton ATPase subunit S1 (V-ATPase subunit S1) (Protein XAP-3) (V-ATPase Ac45 subunit) (V-ATPase S1 accessory protein) (Vacuolar proton pump subunit S1)	150195	286621	271793	68306.2	60593.9	51733.5
Q15911	ZFHX3	ZFHX3_HUMAN	Zinc finger homeobox protein 3 (AT motif-binding factor 1) (AT-binding transcription factor 1) (Alpha-fetoprotein enhancer-binding protein) (Zinc finger homeodomain protein 3) (ZFH-3)	545835	0	565018	0	0	0
Q16181	SEPTIN7	SEPT7_HUMAN	Septin-7 (CDC10 protein homolog)	275170	264684	226227	0	0	0
Q16254	E2F4	E2F4_HUMAN	Transcription factor E2F4 (E2F-4)	17131300	17214200	15621000	4840440	5046810	5865750
Q16270	IGFBP7	IBP7_HUMAN	Insulin-like growth factor-binding protein 7 (IBP-7) (IGF-binding protein 7) (IGFBP-7) (IGFBP-rP1) (MAC25 protein) (PGI2-stimulating factor) (Prostacyclin-stimulating factor) (Tumor-derived adhesion factor) (TAF)	564900	601715	605963	363342	388222	266107
Q16610	ECM1	ECM1_HUMAN	Extracellular matrix protein 1 (Secretory component p85)	1.28673e+07	1.24842e+07	1.20932e+07	1.37307e+07	14037073	1.37487e+07
Q16651	PRSS8	PRSS8_HUMAN	Prostasin (EC 3.4.21.-) (Channel-activating protease 1) (CAP1) (Serine protease 8) [Cleaved into: Prostasin light chain; Prostasin heavy chain]	5.7523e+06	5.65231e+06	5.57454e+06	552719	0	0
Q16658	FSCN1	FSCN1_HUMAN	Fascin (55 kDa actin-bundling protein) (Singed-like protein) (p55)	361076	282591	320543	0	111848	0
Q16666	IFI16	IF16_HUMAN	Gamma-interferon-inducible protein 16 (Ifi-16) (Interferon-inducible myeloid differentiation transcriptional activator)	310935	312124	0	0	0	0
Q16706	MAN2A1	MA2A1_HUMAN	Alpha-mannosidase 2 (EC 3.2.1.114) (Golgi alpha-mannosidase II) (AMan II) (Man II) (Mannosidase alpha class 2A member 1) (Mannosyl-oligosaccharide 1,3-1,6-alpha-mannosidase)	540043	585296	0	0	0	0
Q16851	UGP2	UGPA_HUMAN	UTP--glucose-1-phosphate uridylyltransferase (EC 2.7.7.9) (UDP-glucose pyrophosphorylase) (UDPGP) (UGPase)	2.27304e+06	2.19757e+06	2.11233e+06	139653	0	116591
Q16853	AOC3	AOC3_HUMAN	Membrane primary amine oxidase (EC 1.4.3.21) (Copper amine oxidase) (HPAO) (Semicarbazide-sensitive amine oxidase) (SSAO) (Vascular adhesion protein 1) (VAP-1)	477538	409791	468741	489212	466778	525311
Q17RB8	LONRF1	LONF1_HUMAN	LON peptidase N-terminal domain and RING finger protein 1 (RING finger protein 191)	3386350	3356850	3405160	5770410	4457100	4946300
Q2TB90	HKDC1	HKDC1_HUMAN	Hexokinase HKDC1 (EC 2.7.1.1) (Hexokinase domain-containing protein 1)	71139.1	181339	0	0	0	0
Q30KQ8	DEFB112	DB112_HUMAN	Beta-defensin 112 (Beta-defensin 12) (DEFB-12) (Defensin, beta 112)	117295	129562	159177	57435.2	35827.6	62213.1
Q49MG5	MAP9	MAP9_HUMAN	Microtubule-associated protein 9 (Aster-associated protein)	0	0	0	0	0	26858500
Q4G0J3	LARP7	LARP7_HUMAN	La-related protein 7 (La ribonucleoprotein domain family member 7) (hLARP7) (P-TEFb-interaction protein for 7SK stability) (PIP7S)	9898690	9957020	9727380	0	0	0
Q4KWH8	PLCH1	PLCH1_HUMAN	1-phosphatidylinositol 4,5-bisphosphate phosphodiesterase eta-1 (EC 3.1.4.11) (Phosphoinositide phospholipase C-eta-1) (Phospholipase C-eta-1) (PLC-eta-1) (Phospholipase C-like protein 3) (PLC-L3)	0	0	0	0	0	277747
Q4LDE5	SVEP1	SVEP1_HUMAN	Sushi, von Willebrand factor type A, EGF and pentraxin domain-containing protein 1 (CCP module-containing protein 22) (Polydom) (Selectin-like osteoblast-derived protein) (SEL-OB) (Serologically defined breast cancer antigen NY-BR-38)	1.13634e+06	1.09564e+06	1.06907e+06	1.60656e+06	1.56406e+06	1.51364e+06
Q562R1	ACTBL2	ACTBL_HUMAN	Beta-actin-like protein 2 (Kappa-actin)	4.13995e+07	3.95559e+07	3.80686e+07	9.54172e+06	9.41917e+06	1.05937e+07
Q58FF8	HSP90AB2P	H90B2_HUMAN	Putative heat shock protein HSP 90-beta 2 (Heat shock protein 90-beta b) (Heat shock protein 90Bb)	1380100	1111270	839401	0	0	0
Q5D862	FLG2	FILA2_HUMAN	Filaggrin-2 (FLG-2) (Intermediate filament-associated and psoriasis-susceptibility protein) (Ifapsoriasin)	0	0	385676	687091	1060810	553113
Q5JWF2	GNAS	GNAS1_HUMAN	Guanine nucleotide-binding protein G(s) subunit alpha isoforms XLas (Adenylate cyclase-stimulating G alpha protein) (Extra large alphas protein) (XLalphas)	144182	245533	229467	0	0	0
Q5KU26	COLEC12	COL12_HUMAN	Collectin-12 (Collectin placenta protein 1) (CL-P1) (hCL-P1) (Nurse cell scavenger receptor 2) (Scavenger receptor class A member 4) (Scavenger receptor with C-type lectin)	157420	151525	154953	0	0	0
Q5TZF3	ANKRD45	ANR45_HUMAN	Ankyrin repeat domain-containing protein 45	0	0	0	2083000	2328910	2229040
Q5VIR6	VPS53	VPS53_HUMAN	Vacuolar protein sorting-associated protein 53 homolog	0	0	2605580	0	3395570	3906890
Q5VU43	PDE4DIP	MYOME_HUMAN	Myomegalin (Cardiomyopathy-associated protein 2) (Phosphodiesterase 4D-interacting protein)	5.36042e+06	7.40127e+06	7.74645e+06	1.16617e+07	8.60384e+06	1.05526e+07
Q66K79	CPZ	CBPZ_HUMAN	Carboxypeptidase Z (CPZ) (EC 3.4.17.-)	127020	0	102475	0	0	0
Q687X5	STEAP4	STEA4_HUMAN	Metalloreductase STEAP4 (EC 1.16.1.-) (Six-transmembrane epithelial antigen of prostate 4) (SixTransMembrane protein of prostate 2) (Tumor necrosis factor, alpha-induced protein 9)	693906	355347	0	0	0	0
Q6DN03	H2BC20P	H2B2C_HUMAN	Putative histone H2B type 2-C (H2B-clustered histone 20 pseudogene) (Histone H2B.t) (H2B/t)	0	223557	0	0	0	0
Q6EMK4	VASN	VASN_HUMAN	Vasorin (Protein slit-like 2)	2.27674e+06	2.27742e+06	2.14264e+06	2.07753e+06	2.44428e+06	2.21017e+06
Q6FHJ7	SFRP4	SFRP4_HUMAN	Secreted frizzled-related protein 4 (sFRP-4) (Frizzled protein, human endometrium) (FrpHE)	0	233291	274334	128985	158395	97379
Q6GTX8	LAIR1	LAIR1_HUMAN	Leukocyte-associated immunoglobulin-like receptor 1 (LAIR-1) (hLAIR1) (CD antigen CD305)	0	551962	575964	544385	0	585935
Q6KB66	KRT80	K2C80_HUMAN	Keratin, type II cytoskeletal 80 (Cytokeratin-80) (CK-80) (Keratin-80) (K80) (Type-II keratin Kb20)	0	0	104625	94644.9	89436.3	0
Q6NUP7	PPP4R4	PP4R4_HUMAN	Serine/threonine-protein phosphatase 4 regulatory subunit 4	3.74564e+06	4.66807e+06	4.85221e+06	6.41965e+06	5.76158e+06	7.18122e+06
Q6P3W7	SCYL2	SCYL2_HUMAN	SCY1-like protein 2 (Coated vesicle-associated kinase of 104 kDa)	4766860	5458990	5339630	4801010	4326940	4801820
Q6P5X7	TMEM71	TMM71_HUMAN	Transmembrane protein 71	104825	124246	108195	218141	236831	229516
Q6P9B6	MEAK7	MEAK7_HUMAN	MTOR-associated protein MEAK7 (MEAK7) (MTOR associated protein, eak-7 homolog) (TBC/LysM-associated domain-containing protein 1) (TLD domain-containing protein 1)	56323.7	53080.5	66364.7	0	0	0
Q6QHK4	FIGLA	FIGLA_HUMAN	Factor in the germline alpha (FIGalpha) (Class C basic helix-loop-helix protein 8) (bHLHc8) (Folliculogenesis-specific basic helix-loop-helix protein) (Transcription factor FIGa)	3763220	3030520	3644910	2950720	3801340	3525940
Q6UWE0	LRSAM1	LRSM1_HUMAN	E3 ubiquitin-protein ligase LRSAM1 (EC 2.3.2.27) (Leucine-rich repeat and sterile alpha motif-containing protein 1) (RING-type E3 ubiquitin transferase LRSAM1) (Tsg101-associated ligase) (hTAL)	0	0	0	0	0	11500400
Q6UWP8	SBSN	SBSN_HUMAN	Suprabasin	86333.2	0	223093	407468	207033	116174
Q6UX06	OLFM4	OLFM4_HUMAN	Olfactomedin-4 (OLM4) (Antiapoptotic protein GW112) (G-CSF-stimulated clone 1 protein) (hGC-1) (hOLfD)	92366.8	99444.6	120367	0	0	0
Q6UX71	PLXDC2	PXDC2_HUMAN	Plexin domain-containing protein 2 (Tumor endothelial marker 7-related protein)	5.25914e+06	5.67671e+06	5.55496e+06	5.08957e+06	4.49062e+06	4.5799e+06
Q6UX73	C16orf89	CP089_HUMAN	UPF0764 protein C16orf89	326891	295737	79002.1	0	0	0
Q6UXB8	PI16	PI16_HUMAN	Peptidase inhibitor 16 (PI-16) (Cysteine-rich secretory protein 9) (CRISP-9) (PSP94-binding protein) (CD antigen CD364)	2.81534e+06	2.73434e+06	2.90911e+06	2.74305e+06	2.88759e+06	2.72899e+06
Q6UY14	ADAMTSL4	ATL4_HUMAN	ADAMTS-like protein 4 (ADAMTSL-4) (Thrombospondin repeat-containing protein 1)	825610	742220	679089	570108	917180	1034300
Q6VAB6	KSR2	KSR2_HUMAN	Kinase suppressor of Ras 2 (hKSR2) (EC 2.7.11.1)	0	0	0	90202600	0	0
Q6YHK3	CD109	CD109_HUMAN	CD109 antigen (150 kDa TGF-beta-1-binding protein) (C3 and PZP-like alpha-2-macroglobulin domain-containing protein 7) (Platelet-specific Gov antigen) (p180) (r150) (CD antigen CD109)	1.89695e+06	1.48297e+06	1.48472e+06	436688	399047	385073
Q6ZN30	BNC2	BNC2_HUMAN	Zinc finger protein basonuclin-2	25273000	28382200	27622700	37885700	36675600	38095500
Q6ZS72	PEAK3	PEAK3_HUMAN	Protein PEAK3	419709	1001630	700310	0	0	0
Q6ZTR5	CFAP47	CFA47_HUMAN	Cilia- and flagella-associated protein 47	538927	0	0	2059970	0	1947210
Q6ZVX7	NCCRP1	FBX50_HUMAN	F-box only protein 50 (NCC receptor protein 1 homolog) (NCCRP-1) (Non-specific cytotoxic cell receptor protein 1 homolog)	405961	530799	451705	0	0	0
Q76KX8	ZNF534	ZN534_HUMAN	Zinc finger protein 534 (KRAB domain only protein 3)	0	0	67602400	0	0	0
Q76LX8	ADAMTS13	ATS13_HUMAN	A disintegrin and metalloproteinase with thrombospondin motifs 13 (ADAM-TS 13) (ADAM-TS13) (ADAMTS-13) (EC 3.4.24.87) (von Willebrand factor-cleaving protease) (vWF-CP) (vWF-cleaving protease)	207095	169412	125465	321466	326781	325061
Q7KZF4	SND1	SND1_HUMAN	Staphylococcal nuclease domain-containing protein 1 (EC 3.1.31.1) (100 kDa coactivator) (EBNA2 coactivator p100) (Tudor domain-containing protein 11) (p100 co-activator)	189572	0	0	0	0	0
Q7L1S5	CHST9	CHST9_HUMAN	Carbohydrate sulfotransferase 9 (EC 2.8.2.-) (GalNAc-4-O-sulfotransferase 2) (GalNAc-4-ST2) (GalNAc4ST-2) (N-acetylgalactosamine-4-O-sulfotransferase 2)	4952100	4275870	4794470	0	4163950	3948370
Q7L576	CYFIP1	CYFP1_HUMAN	Cytoplasmic FMR1-interacting protein 1 (Specifically Rac1-associated protein 1) (Sra-1) (p140sra-1)	321440	270717	244642	0	0	0
Q7RTZ1	OVCH2	OVCH2_HUMAN	Ovochymase-2 (EC 3.4.21.-) (Oviductin)	2193550	1759860	0	2038980	2305450	0
Q7Z2K8	GPRIN1	GRIN1_HUMAN	G protein-regulated inducer of neurite outgrowth 1 (GRIN1)	5672080	5054280	3357750	0	0	6651880
Q7Z4J2	GLT6D1	GL6D1_HUMAN	Putative glycosyltransferase 6 domain-containing protein 1 (EC 2.4.1.-) (Galactosyltransferase family 6 domain-containing 1)	4362070	3601120	3740010	3217000	4815420	4390930
Q7Z794	KRT77	K2C1B_HUMAN	Keratin, type II cytoskeletal 1b (Cytokeratin-1B) (CK-1B) (Keratin-77) (K77) (Type-II keratin Kb39)	244082	573211	560792	988516	982488	585004
Q7Z7D3	VTCN1	VTCN1_HUMAN	V-set domain-containing T-cell activation inhibitor 1 (B7 homolog 4) (B7-H4) (B7h.5) (Immune costimulatory protein B7-H4) (Protein B7S1) (T-cell costimulatory molecule B7x)	122541	118745	133602	0	0	0
Q7Z7G0	ABI3BP	TARSH_HUMAN	Target of Nesh-SH3 (Tarsh) (ABI gene family member 3-binding protein) (Nesh-binding protein) (NeshBP)	945757	1.04521e+06	1.17809e+06	1.05671e+06	1.05678e+06	1.20735e+06
Q7Z7M0	MEGF8	MEGF8_HUMAN	Multiple epidermal growth factor-like domains protein 8 (Multiple EGF-like domains protein 8) (Epidermal growth factor-like protein 4) (EGF-like protein 4)	276212	284628	249689	214181	217527	229591
Q7Z7M9	GALNT5	GALT5_HUMAN	Polypeptide N-acetylgalactosaminyltransferase 5 (EC 2.4.1.41) (Polypeptide GalNAc transferase 5) (GalNAc-T5) (pp-GaNTase 5) (Protein-UDP acetylgalactosaminyltransferase 5) (UDP-GalNAc:polypeptide N-acetylgalactosaminyltransferase 5)	703071	711215	610366	0	0	0
Q86TH1	ADAMTSL2	ATL2_HUMAN	ADAMTS-like protein 2 (ADAMTSL-2)	0	0	0	204507	261664	234074
Q86UB9	TMEM135	TM135_HUMAN	Transmembrane protein 135 (Peroxisomal membrane protein 52) (PMP52)	2683950	2640180	0	4447480	0	4847420
Q86UD1	OAF	OAF_HUMAN	Out at first protein homolog (HCV NS5A-transactivated protein 13 target protein 2)	0	912364	0	0	1295810	1178380
Q86UX2	ITIH5	ITIH5_HUMAN	Inter-alpha-trypsin inhibitor heavy chain H5 (ITI heavy chain H5) (ITI-HC5) (Inter-alpha-inhibitor heavy chain 5)	1.30679e+07	2.37766e+07	2.43598e+07	0	0	19494600
Q86VB7	CD163	C163A_HUMAN	Scavenger receptor cysteine-rich type 1 protein M130 (Hemoglobin scavenger receptor) (CD antigen CD163) [Cleaved into: Soluble CD163 (sCD163)]	1.79201e+07	1.86678e+07	1.83877e+07	1.5764e+07	1.71142e+07	1.6241e+07
Q86VP6	CAND1	CAND1_HUMAN	Cullin-associated NEDD8-dissociated protein 1 (Cullin-associated and neddylation-dissociated protein 1) (TBP-interacting protein of 120 kDa A) (TBP-interacting protein 120A) (p120 CAND1)	405707	408032	407396	39593.7	0	0
Q86VQ3	TXNDC2	TXND2_HUMAN	Thioredoxin domain-containing protein 2 (Spermatid-specific thioredoxin-1) (Sptrx-1)	233868	278307	277041	247896	211092	257290
Q86W24	NLRP14	NAL14_HUMAN	NACHT, LRR and PYD domains-containing protein 14 (Nucleotide-binding oligomerization domain protein 5)	111812000	129160000	120432000	74988200	73986300	74796800
Q86X29	LSR	LSR_HUMAN	Lipolysis-stimulated lipoprotein receptor (Angulin-1)	279595	309733	343568	0	0	0
Q86YV5	PRAG1	PRAG1_HUMAN	Inactive tyrosine-protein kinase PRAG1 (PEAK1-related kinase-activating pseudokinase 1) (Pragmin) (Sugen kinase 223) (SgK223)	567075	483223	462948	0	0	0
Q86YZ3	HRNR	HORN_HUMAN	Hornerin	535398	557669	2.57555e+06	1.73018e+06	773148	1.37742e+06
Q8IUX7	AEBP1	AEBP1_HUMAN	Adipocyte enhancer-binding protein 1 (AE-binding protein 1) (Aortic carboxypeptidase-like protein)	1.81118e+06	1.94732e+06	2.06166e+06	1.46025e+06	1.43697e+06	1.2439e+06
Q8IV33	KIAA0825	K0825_HUMAN	Uncharacterized protein KIAA0825	10749400	12508900	11982200	17892200	0	17194900
Q8IVF5	TIAM2	TIAM2_HUMAN	Rho guanine nucleotide exchange factor TIAM2 (SIF and TIAM1-like exchange factor) (T-lymphoma invasion and metastasis-inducing protein 2) (TIAM-2)	5412970	3759990	4777850	9748380	9563230	9756870
Q8IWL1	SFTPA2	SFPA2_HUMAN	Pulmonary surfactant-associated protein A2 (PSP-A) (PSPA) (SP-A) (SP-A2) (35 kDa pulmonary surfactant-associated protein) (Alveolar proteinosis protein) (Collectin-5)	0	0	0	656032	542279	686963
Q8IWV2	CNTN4	CNTN4_HUMAN	Contactin-4 (Brain-derived immunoglobulin superfamily protein 2) (BIG-2)	0	0	0	759504	0	624548
Q8IYJ0	PIANP	PIANP_HUMAN	PILR alpha-associated neural protein (PILR-associating neural protein) (Paired immunoglobin-like type 2 receptor-associating neural protein)	0	112209000	0	86666700	153372000	97650300
Q8IYM2	SLFN12	SLN12_HUMAN	Ribonuclease SLFN12 (EC 3.1.-.-) (Schlafen family member 12)	2653880	1912200	2927760	0	0	1942630
Q8IYQ7	THNSL1	THNS1_HUMAN	Threonine synthase-like 1 (TSH1)	254568	265993	240336	0	0	168615
Q8IYS5	OSCAR	OSCAR_HUMAN	Osteoclast-associated immunoglobulin-like receptor (Osteoclast-associated receptor) (hOSCAR) (Polymeric immunoglobulin receptor 3) (PIgR-3) (PIgR3) (Poly-Ig receptor 3)	177778	177902	144946	80849.3	0	73156.6
Q8IZ83	ALDH16A1	A16A1_HUMAN	Aldehyde dehydrogenase family 16 member A1	115359	86083	88608	0	0	0
Q8N1N4	KRT78	K2C78_HUMAN	Keratin, type II cytoskeletal 78 (Cytokeratin-78) (CK-78) (Keratin-5b) (Keratin-78) (K78) (Type-II keratin Kb40)	514271	639838	3529870	1072850	540129	282019
Q8N2K0	ABHD12	ABD12_HUMAN	Lysophosphatidylserine lipase ABHD12 (EC 3.1.-.-) (2-arachidonoylglycerol hydrolase ABHD12) (Abhydrolase domain-containing protein 12) (hABHD12) (Monoacylglycerol lipase ABHD12) (EC 3.1.1.23) (Oxidized phosphatidylserine lipase ABHD12) (EC 3.1.-.-)	0	0	0	108020	116421	106013
Q8NBJ4	GOLM1	GOLM1_HUMAN	Golgi membrane protein 1 (Golgi membrane protein GP73) (Golgi phosphoprotein 2)	3.80943e+06	3.94914e+06	3.89722e+06	1.13813e+06	1.39003e+06	0
Q8NBS9	TXNDC5	TXND5_HUMAN	Thioredoxin domain-containing protein 5 (EC 1.8.4.-) (EC 5.3.4.1) (Endoplasmic reticulum resident protein 46) (ER protein 46) (ERp46) (Thioredoxin-like protein p46)	240054	350631	294619	151878	125444	101322
Q8NFJ5	GPRC5A	RAI3_HUMAN	Retinoic acid-induced protein 3 (G-protein coupled receptor family C group 5 member A) (Phorbol ester induced gene 1) (PEIG-1) (Retinoic acid-induced gene 1 protein) (RAIG-1)	1.0463e+06	1.07298e+06	1.1434e+06	0	0	0
Q8NFL0	B3GNT7	B3GN7_HUMAN	UDP-GlcNAc:betaGal beta-1,3-N-acetylglucosaminyltransferase 7 (BGnT-7) (Beta-1,3-Gn-T7) (Beta-1,3-N-acetylglucosaminyltransferase 7) (Beta3Gn-T7) (EC 2.4.1.-)	1.10378e+06	901400	1.06062e+06	0	0	0
Q8NHY3	GAS2L2	GA2L2_HUMAN	GAS2-like protein 2 (GAS2-related protein on chromosome 17) (Growth arrest-specific protein 2-like 2)	1425550	1201710	1167380	1468850	1617130	1296920
Q8TBJ4	PLPPR1	PLPR1_HUMAN	Phospholipid phosphatase-related protein type 1 (Inactive 2-lysophosphatidate phosphatase PLPPR1) (Lipid phosphate phosphatase-related protein type 1) (Plasticity-related gene 3 protein) (PRG-3)	0	328262	160688	0	0	203433
Q8TF72	SHROOM3	SHRM3_HUMAN	Protein Shroom3 (Shroom-related protein) (hShrmL)	17311400	14295200	14653100	11789700	12140900	12037000
Q8WUM4	PDCD6IP	PDC6I_HUMAN	Programmed cell death 6-interacting protein (PDCD6-interacting protein) (ALG-2-interacting protein 1) (ALG-2-interacting protein X) (Hp95)	208531	310526	269554	0	0	0
Q8WUT4	LRRN4	LRRN4_HUMAN	Leucine-rich repeat neuronal protein 4 (Neuronal leucine-rich repeat protein 4) (NLRR-4)	283583	237712	205383	0	0	0
Q8WWA0	ITLN1	ITLN1_HUMAN	Intelectin-1 (ITLN-1) (Endothelial lectin HL-1) (Galactofuranose-binding lectin) (Intestinal lactoferrin receptor) (Omentin)	5.66961e+06	5.16331e+06	5.42013e+06	5.69317e+06	5.38196e+06	5.36372e+06
Q8WWM7	ATXN2L	ATX2L_HUMAN	Ataxin-2-like protein (Ataxin-2 domain protein) (Ataxin-2-related protein)	2016720	1363130	0	2603390	2901910	2743280
Q8WXI7	MUC16	MUC16_HUMAN	Mucin-16 (MUC-16) (Ovarian cancer-related tumor marker CA125) (CA-125) (Ovarian carcinoma antigen CA125)	5.17024e+06	4.87153e+06	4.89002e+06	0	282223	123708
Q8WZ75	ROBO4	ROBO4_HUMAN	Roundabout homolog 4 (Magic roundabout)	470961	481843	446014	403081	322365	322884
Q92520	FAM3C	FAM3C_HUMAN	Protein FAM3C (Interleukin-like EMT inducer)	961093	982057	943647	0	0	0
Q92597	NDRG1	NDRG1_HUMAN	Protein NDRG1 (Differentiation-related gene 1 protein) (DRG-1) (N-myc downstream-regulated gene 1 protein) (Nickel-specific induction protein Cap43) (Reducing agents and tunicamycin-responsive protein) (RTP) (Rit42)	57661.5	63801.7	66117.6	0	0	0
Q92626	PXDN	PXDN_HUMAN	Peroxidasin homolog (EC 1.11.2.-) (Melanoma-associated antigen MG50) (Peroxidasin 1) (hsPxd01) (Vascular peroxidase 1) (p53-responsive gene 2 protein) [Cleaved into: PXDN active fragment]	294037	253316	280737	0	0	0
Q92696	RABGGTA	PGTA_HUMAN	Geranylgeranyl transferase type-2 subunit alpha (EC 2.5.1.60) (Geranylgeranyl transferase type II subunit alpha) (Rab geranyl-geranyltransferase subunit alpha) (Rab GG transferase alpha) (Rab GGTase alpha) (Rab geranylgeranyltransferase subunit alpha)	3422190	3782370	3526000	4207290	3841810	3769890
Q92743	HTRA1	HTRA1_HUMAN	Serine protease HTRA1 (EC 3.4.21.-) (High-temperature requirement A serine peptidase 1) (L56) (Serine protease 11)	1.04726e+06	1.06933e+06	1.03376e+06	1.0795e+06	850078	939762
Q92820	GGH	GGH_HUMAN	Gamma-glutamyl hydrolase (EC 3.4.19.9) (Conjugase) (GH) (Gamma-Glu-X carboxypeptidase)	524965	550575	557326	403414	417140	339762
Q92859	NEO1	NEO1_HUMAN	Neogenin (Immunoglobulin superfamily DCC subclass member 2)	149356	115780	113444	0	0	0
Q92876	KLK6	KLK6_HUMAN	Kallikrein-6 (EC 3.4.21.-) (Neurosin) (Protease M) (SP59) (Serine protease 18) (Serine protease 9) (Zyme)	1.80972e+06	2.06418e+06	1.77496e+06	0	0	0
Q92882	OSTF1	OSTF1_HUMAN	Osteoclast-stimulating factor 1	56636.3	50716.4	38060.5	0	0	0
Q92887	ABCC2	MRP2_HUMAN	ATP-binding cassette sub-family C member 2 (EC 7.6.2.-) (EC 7.6.2.2) (EC 7.6.2.3) (Canalicular multidrug resistance protein) (Canalicular multispecific organic anion transporter 1) (Multidrug resistance-associated protein 2)	7060580	6121150	6261050	8543840	8093460	8237900
Q92954	PRG4	PRG4_HUMAN	Proteoglycan 4 (Lubricin) (Megakaryocyte-stimulating factor) (Superficial zone proteoglycan) [Cleaved into: Proteoglycan 4 C-terminal part]	6.49666e+06	6.53367e+06	6.54188e+06	8.97299e+06	8.43984e+06	8.34802e+06
Q92974	ARHGEF2	ARHG2_HUMAN	Rho guanine nucleotide exchange factor 2 (Guanine nucleotide exchange factor H1) (GEF-H1) (Microtubule-regulated Rho-GEF) (Proliferating cell nucleolar antigen p40)	679465	0	0	0	0	0
Q969X1	TMBIM1	LFG3_HUMAN	Protein lifeguard 3 (Protein RECS1 homolog) (Transmembrane BAX inhibitor motif-containing protein 1)	331891	497027	543447	0	0	0
Q96C23	GALM	GALM_HUMAN	Galactose mutarotase (EC 5.1.3.3) (Aldose 1-epimerase)	291909	391782	0	0	0	0
Q96CG8	CTHRC1	CTHR1_HUMAN	Collagen triple helix repeat-containing protein 1	1214300	1268000	1195550	370377	0	406799
Q96CW1	AP2M1	AP2M1_HUMAN	AP-2 complex subunit mu (AP-2 mu chain) (Adaptin-mu2) (Adaptor protein complex AP-2 subunit mu) (Adaptor-related protein complex 2 subunit mu) (Clathrin assembly protein complex 2 mu medium chain) (Clathrin coat assembly protein AP50) (Clathrin coat-associated protein AP50) (HA2 50 kDa subunit) (Plasma membrane adaptor AP-2 50 kDa protein)	264098	245308	259261	0	0	0
Q96DA0	ZG16B	PAUF_HUMAN	Pancreatic adenocarcinoma up-regulated factor (Zymogen granule protein 16 homolog B)	0	188122	127710	199750	74352	0
Q96DR5	BPIFA2	BPIA2_HUMAN	BPI fold-containing family A member 2 (Parotid secretory protein) (PSP) (Short palate, lung and nasal epithelium carcinoma-associated protein 2)	0	7324000	0	12999600	13092000	11413200
Q96EE4	CCDC126	CC126_HUMAN	Coiled-coil domain-containing protein 126	242560	339031	227755	247739	0	248715
Q96FE7	PIK3IP1	P3IP1_HUMAN	Phosphoinositide-3-kinase-interacting protein 1 (PI3K-interacting protein 1) (Kringle domain-containing protein HGFL)	1039910	860863	786554	902786	1001570	946775
Q96FQ6	S100A16	S10AG_HUMAN	Protein S100-A16 (Aging-associated gene 13 protein) (Protein S100-F) (S100 calcium-binding protein A16)	396624	324898	413403	0	0	0
Q96HD1	CRELD1	CREL1_HUMAN	Protein disulfide isomerase CRELD1 (EC 5.3.4.1) (Cysteine-rich with EGF-like domain protein 1)	72060.7	71540.8	0	0	0	0
Q96HE7	ERO1A	ERO1A_HUMAN	ERO1-like protein alpha (ERO1-L) (ERO1-L-alpha) (EC 1.8.4.-) (Endoplasmic oxidoreductin-1-like protein) (Endoplasmic reticulum oxidoreductase alpha) (Oxidoreductin-1-L-alpha)	18569.2	20944.4	27111.5	0	0	0
Q96IY4	CPB2	CBPB2_HUMAN	Carboxypeptidase B2 (EC 3.4.17.20) (Carboxypeptidase U) (CPU) (Plasma carboxypeptidase B) (pCPB) (Thrombin-activable fibrinolysis inhibitor) (TAFI)	6.80902e+06	6.6836e+06	6.67315e+06	1.38212e+07	1.41012e+07	1.3878e+07
Q96JA1	LRIG1	LRIG1_HUMAN	Leucine-rich repeats and immunoglobulin-like domains protein 1 (LIG-1)	0	0	0	1067580	1024580	777566
Q96JG9	ZNF469	ZN469_HUMAN	Zinc finger protein 469	0	5694620	5073010	0	10849400	0
Q96KN2	CNDP1	CNDP1_HUMAN	Beta-Ala-His dipeptidase (EC 3.4.13.20) (CNDP dipeptidase 1) (Carnosine dipeptidase 1) (Glutamate carboxypeptidase-like protein 2) (Serum carnosinase)	1.85989e+06	1.73441e+06	1.72519e+06	2.21111e+06	2.11232e+06	2.17898e+06
Q96KP4	CNDP2	CNDP2_HUMAN	Cytosolic non-specific dipeptidase (EC 3.4.13.18) (CNDP dipeptidase 2) (Glutamate carboxypeptidase-like protein 1) (Peptidase A) (Threonyl dipeptidase)	222495	206053	210758	0	0	0
Q96KR7	PHACTR3	PHAR3_HUMAN	Phosphatase and actin regulator 3 (Scaffold-associated PP1-inhibiting protein) (Scapinin)	819993	0	0	0	0	1185570
Q96MI6	PPM1M	PPM1M_HUMAN	Protein phosphatase 1M (EC 3.1.3.16) (Protein phosphatase 2C isoform eta) (PP2C-eta) (PP2CE)	7470180	5597960	6126580	0	4994490	4530820
Q96NK8	NEUROD6	NDF6_HUMAN	Neurogenic differentiation factor 6 (NeuroD6) (Class A basic helix-loop-helix protein 2) (bHLHa2) (Protein atonal homolog 2)	0	0	0	41422.6	37856.4	47274.4
Q96NY8	NECTIN4	NECT4_HUMAN	Nectin-4 (Ig superfamily receptor LNIR) (Nectin cell adhesion molecule 4) (Poliovirus receptor-related protein 4) [Cleaved into: Processed poliovirus receptor-related protein 4]	714335	628691	623142	0	0	0
Q96PD5	PGLYRP2	PGRP2_HUMAN	N-acetylmuramoyl-L-alanine amidase (EC 3.5.1.28) (Peptidoglycan recognition protein 2) (Peptidoglycan recognition protein long) (PGRP-L)	5.45997e+07	5.31e+07	5.33638e+07	6.17335e+07	6.31065e+07	6.37875e+07
Q96PK6	RBM14	RBM14_HUMAN	RNA-binding protein 14 (Paraspeckle protein 2) (PSP2) (RNA-binding motif protein 14) (RRM-containing coactivator activator/modulator) (Synaptotagmin-interacting protein) (SYT-interacting protein)	0	2611910	1382010	1509580	0	1994090
Q96PL1	SCGB3A2	SG3A2_HUMAN	Secretoglobin family 3A member 2 (Pneumo secretory protein 1) (PnSP-1) (Uteroglobin-related protein 1)	0	0	0	61825.2	71060.8	55641.4
Q96QK1	VPS35	VPS35_HUMAN	Vacuolar protein sorting-associated protein 35 (hVPS35) (Maternal-embryonic 3) (Vesicle protein sorting 35)	0	1163200	0	0	0	0
Q96QR1	SCGB3A1	SG3A1_HUMAN	Secretoglobin family 3A member 1 (Cytokine HIN-1) (High in normal 1) (Pneumo secretory protein 2) (PnSP-2) (Uteroglobin-related protein 2)	0	0	0	350662	0	348598
Q96S96	PEBP4	PEBP4_HUMAN	Phosphatidylethanolamine-binding protein 4 (PEBP-4) (hPEBP4) (Protein cousin-of-RKIP 1)	477579	418476	437847	440695	435218	388541
Q96T37	RBM15	RBM15_HUMAN	RNA-binding protein 15 (One-twenty two protein 1) (RNA-binding motif protein 15)	0	1925080	1897530	0	0	2726800
Q99459	CDC5L	CDC5L_HUMAN	Cell division cycle 5-like protein (Cdc5-like protein) (Pombe cdc5-related protein)	2826650	2041820	1777210	0	0	0
Q99497	PARK7	PARK7_HUMAN	Parkinson disease protein 7 (Maillard deglycase) (Oncogene DJ1) (Parkinsonism-associated deglycase) (Protein DJ-1) (DJ-1) (Protein/nucleic acid deglycase DJ-1) (EC 3.1.2.-, EC 3.5.1.-, EC 3.5.1.124)	1.78209e+06	1.82897e+06	2.00784e+06	0	0	149429
Q99519	NEU1	NEUR1_HUMAN	Sialidase-1 (EC 3.2.1.18) (Acetylneuraminyl hydrolase) (G9 sialidase) (Lysosomal sialidase) (N-acetyl-alpha-neuraminidase 1)	0	384729	355051	0	0	0
Q99523	SORT1	SORT_HUMAN	Sortilin (100 kDa NT receptor) (Glycoprotein 95) (Gp95) (Neurotensin receptor 3) (NT3) (NTR3)	422983	286874	317688	0	0	0
Q99536	VAT1	VAT1_HUMAN	Synaptic vesicle membrane protein VAT-1 homolog (EC 1.-.-.-)	499834	582217	578257	0	0	0
Q99650	OSMR	OSMR_HUMAN	Oncostatin-M-specific receptor subunit beta (Interleukin-31 receptor subunit beta) (IL-31 receptor subunit beta) (IL-31R subunit beta) (IL-31R-beta) (IL-31RB)	734404	525354	643226	0	379183	406918
Q99715	COL12A1	COCA1_HUMAN	Collagen alpha-1(XII) chain	1.03898e+06	955105	824036	0	0	0
Q99729	HNRNPAB	ROAA_HUMAN	Heterogeneous nuclear ribonucleoprotein A/B (hnRNP A/B) (APOBEC1-binding protein 1) (ABBP-1)	151925	131434	106494	0	0	0
Q99759	MAP3K3	M3K3_HUMAN	Mitogen-activated protein kinase kinase kinase 3 (EC 2.7.11.25) (MAPK/ERK kinase kinase 3) (MEK kinase 3) (MEKK 3)	933073	936213	977763	0	0	0
Q99784	OLFM1	NOE1_HUMAN	Noelin (Neuronal olfactomedin-related ER localized protein) (Olfactomedin-1)	779270	854539	652464	1.00089e+06	1.14112e+06	1.06384e+06
Q99969	RARRES2	RARR2_HUMAN	Retinoic acid receptor responder protein 2 (Chemerin) (RAR-responsive protein TIG2) (Tazarotene-induced gene 2 protein)	3.33854e+06	724737	0	2.53987e+06	0	3.84541e+06
Q99983	OMD	OMD_HUMAN	Osteomodulin (Keratan sulfate proteoglycan osteomodulin) (KSPG osteomodulin) (Osteoadherin) (OSAD)	0	124653	144935	0	0	63027.8
Q99996	AKAP9	AKAP9_HUMAN	A-kinase anchor protein 9 (AKAP-9) (A-kinase anchor protein 350 kDa) (AKAP 350) (hgAKAP 350) (A-kinase anchor protein 450 kDa) (AKAP 450) (AKAP 120-like protein) (Centrosome- and Golgi-localized PKN-associated protein) (CG-NAP) (Protein hyperion) (Protein kinase A-anchoring protein 9) (PRKA9) (Protein yotiao)	0	0	2562760	6661680	0	5691070
Q9BQI6	SLF1	SLF1_HUMAN	SMC5-SMC6 complex localization factor protein 1 (Ankyrin repeat domain-containing protein 32) (BRCT domain-containing protein 1) (Smc5/6 localization factor 1)	8568150	10258200	8860960	0	0	6541950
Q9BR76	CORO1B	COR1B_HUMAN	Coronin-1B (Coronin-2)	372340	363909	356979	0	0	0
Q9BRA2	TXNDC17	TXD17_HUMAN	Thioredoxin domain-containing protein 17 (14 kDa thioredoxin-related protein) (TRP14) (Protein 42-9-9) (Thioredoxin-like protein 5)	945045	958487	1.0711e+06	0	0	0
Q9BSJ8	ESYT1	ESYT1_HUMAN	Extended synaptotagmin-1 (E-Syt1) (Membrane-bound C2 domain-containing protein)	0	216966	0	498955	422986	423655
Q9BUI4	POLR3C	RPC3_HUMAN	DNA-directed RNA polymerase III subunit RPC3 (RNA polymerase III subunit C3) (DNA-directed RNA polymerase III subunit C) (RNA polymerase III 62 kDa subunit) (RPC62)	3204680	3030930	3711160	2312960	2602900	4649850
Q9BW92	TARS2	SYTM_HUMAN	Threonine--tRNA ligase, mitochondrial (EC 6.1.1.3) (Threonyl-tRNA synthetase) (ThrRS) (Threonyl-tRNA synthetase-like 1)	5488370	6269890	5825200	0	0	0
Q9BWD1	ACAT2	THIC_HUMAN	Acetyl-CoA acetyltransferase, cytosolic (EC 2.3.1.9) (Acetyl-CoA transferase-like protein) (Cytosolic acetoacetyl-CoA thiolase)	0	129330	156012	0	0	0
Q9BWP8	COLEC11	COL11_HUMAN	Collectin-11 (Collectin kidney protein 1) (CL-K1)	0	0	0	0	94647.9	162713
Q9BWV1	BOC	BOC_HUMAN	Brother of CDO (Protein BOC)	69033800	67316800	64202100	68183100	60086400	64630800
Q9BXR6	CFHR5	FHR5_HUMAN	Complement factor H-related protein 5 (FHR-5)	938550	1.00345e+06	1.01264e+06	0	0	772750
Q9BXX0	EMILIN2	EMIL2_HUMAN	EMILIN-2 (Elastin microfibril interface-located protein 2) (Elastin microfibril interfacer 2) (Protein FOAP-10)	4.16275e+07	36182700	40643300	5.30744e+07	52769000	5.54429e+07
Q9BY67	CADM1	CADM1_HUMAN	Cell adhesion molecule 1 (Immunoglobulin superfamily member 4) (IgSF4) (Nectin-like protein 2) (NECL-2) (Spermatogenic immunoglobulin superfamily) (SgIgSF) (Synaptic cell adhesion molecule) (SynCAM) (Tumor suppressor in lung cancer 1) (TSLC-1)	202845	173236	154610	0	0	0
Q9BYB0	SHANK3	SHAN3_HUMAN	SH3 and multiple ankyrin repeat domains protein 3 (Shank3) (Proline-rich synapse-associated protein 2) (ProSAP2)	0	0	131881	0	0	0
Q9BYX2	TBC1D2	TBD2A_HUMAN	TBC1 domain family member 2A (Armus) (Prostate antigen recognized and identified by SEREX 1) (PARIS-1)	1.91315e+08	1.94974e+08	2.08883e+08	2.13835e+08	2.08431e+08	2.25267e+08
Q9BYZ2	LDHAL6B	LDH6B_HUMAN	L-lactate dehydrogenase A-like 6B (EC 1.1.1.27)	648153	0	259053	84527	82367.7	0
Q9BZQ8	NIBAN1	NIBA1_HUMAN	Protein Niban 1 (Cell growth-inhibiting gene 39 protein) (Protein FAM129A)	289388	249862	226314	0	0	0
Q9GZN4	PRSS22	BSSP4_HUMAN	Brain-specific serine protease 4 (BSSP-4) (EC 3.4.21.-) (Serine protease 22) (Serine protease 26) (Tryptase epsilon)	127282	73409.4	140304	0	0	0
Q9GZX6	IL22	IL22_HUMAN	Interleukin-22 (IL-22) (Cytokine Zcyto18) (IL-10-related T-cell-derived-inducible factor) (IL-TIF)	0	0	0	176540	150331	179482
Q9H190	SDCBP2	SDCB2_HUMAN	Syntenin-2 (Similar to TACIP18) (SITAC) (Syndecan-binding protein 2)	653756	720992	542646	0	0	0
Q9H1E1	RNASE7	RNAS7_HUMAN	Ribonuclease 7 (RNase 7) (EC 3.1.27.-) (Skin-derived antimicrobial protein 2) (SAP-2)	0	0	0	0	173258	0
Q9H223	EHD4	EHD4_HUMAN	EH domain-containing protein 4 (Hepatocellular carcinoma-associated protein 10/11) (PAST homolog 4)	287555	287297	313371	0	0	0
Q9H299	SH3BGRL3	SH3L3_HUMAN	SH3 domain-binding glutamic acid-rich-like protein 3 (SH3 domain-binding protein 1) (SH3BP-1) (TNF inhibitory protein B1) (TIP-B1)	55707.7	232235	223161	0	0	0
Q9H4A4	RNPEP	AMPB_HUMAN	Aminopeptidase B (AP-B) (EC 3.4.11.6) (Arginine aminopeptidase) (Arginyl aminopeptidase)	414056	348601	436765	0	0	0
Q9H4G4	GLIPR2	GAPR1_HUMAN	Golgi-associated plant pathogenesis-related protein 1 (GAPR-1) (Golgi-associated PR-1 protein) (Glioma pathogenesis-related protein 2) (GliPR 2)	744769	680699	747952	420979	447299	525921
Q9H4M9	EHD1	EHD1_HUMAN	EH domain-containing protein 1 (PAST homolog 1) (hPAST1) (Testilin)	685624	833695	871466	0	0	0
Q9H6X2	ANTXR1	ANTR1_HUMAN	Anthrax toxin receptor 1 (Tumor endothelial marker 8)	1.56664e+06	1.46598e+06	1.42583e+06	572650	640925	468773
Q9H8L6	MMRN2	MMRN2_HUMAN	Multimerin-2 (EMILIN-3) (Elastin microfibril interface located protein 3) (Elastin microfibril interfacer 3) (EndoGlyx-1 p125/p140 subunit)	263426	334669	0	605931	550291	524105
Q9H8W5	TRIM45	TRI45_HUMAN	E3 ubiquitin-protein ligase TRIM45 (EC 2.3.2.27) (RING finger protein 99)	1227160	1288690	1283320	408617	353569	479919
Q9H9E3	COG4	COG4_HUMAN	Conserved oligomeric Golgi complex subunit 4 (COG complex subunit 4) (Component of oligomeric Golgi complex 4)	3845880	3317460	2969830	2495970	2655560	2758040
Q9HCB6	SPON1	SPON1_HUMAN	Spondin-1 (F-spondin) (Vascular smooth muscle cell growth-promoting factor)	0	149484	128585	211688	271765	327196
Q9HCI5	MAGEE1	MAGE1_HUMAN	Melanoma-associated antigen E1 (Alpha-dystrobrevin-associated MAGE Protein) (DAMAGE) (Hepatocellular carcinoma-associated protein 1) (MAGE-E1 antigen)	0	0	100967	0	0	0
Q9HCY8	S100A14	S10AE_HUMAN	Protein S100-A14 (S100 calcium-binding protein A14) (S114)	754457	714583	682836	0	0	0
Q9HD89	RETN	RETN_HUMAN	Resistin (Adipose tissue-specific secretory factor) (ADSF) (C/EBP-epsilon-regulated myeloid-specific secreted cysteine-rich protein) (Cysteine-rich secreted protein A12-alpha-like 2) (Cysteine-rich secreted protein FIZZ3)	178056	290254	311276	0	0	0
Q9HDC9	APMAP	APMAP_HUMAN	Adipocyte plasma membrane-associated protein (Protein BSCv)	4.0384e+06	3.48289e+06	3.719e+06	4.44383e+06	4.6849e+06	4.50843e+06
Q9NP58	ABCB6	ABCB6_HUMAN	ATP-binding cassette sub-family B member 6 (ABC-type heme transporter ABCB6) (EC 7.6.2.5) (Mitochondrial ABC transporter 3) (Mt-ABC transporter 3) (P-glycoprotein-related protein) (Ubiquitously-expressed mammalian ABC half transporter)	1.67026e+07	1.81008e+07	1.65989e+07	0	0	0
Q9NP78	ABCB9	ABCB9_HUMAN	ABC-type oligopeptide transporter ABCB9 (EC 7.4.2.6) (ATP-binding cassette sub-family B member 9) (ATP-binding cassette transporter 9) (ABC transporter 9 protein) (hABCB9) (TAP-like protein) (TAPL)	2294810	2133020	1975860	1598750	1290630	1286450
Q9NP80	PNPLA8	PLPL8_HUMAN	Calcium-independent phospholipase A2-gamma (EC 3.1.1.-) (EC 3.1.1.5) (Intracellular membrane-associated calcium-independent phospholipase A2 gamma) (iPLA2-gamma) (PNPLA-gamma) (Patatin-like phospholipase domain-containing protein 8) (iPLA2-2)	20690600	20552600	21140400	22779700	23909700	24388300
Q9NPH3	IL1RAP	IL1AP_HUMAN	Interleukin-1 receptor accessory protein (IL-1 receptor accessory protein) (IL-1RAcP) (EC 3.2.2.6) (Interleukin-1 receptor 3) (IL-1R-3) (IL-1R3)	1386370	1281230	1215690	970256	922376	894840
Q9NPP4	NLRC4	NLRC4_HUMAN	NLR family CARD domain-containing protein 4 (CARD, LRR, and NACHT-containing protein) (CED-4-like protein Clan) (Caspase recruitment domain-containing protein 12) (Ice protease-activating factor) (Ipaf)	0	0	0	0	318849	0
Q9NPR2	SEMA4B	SEM4B_HUMAN	Semaphorin-4B (Semaphorin-C)	530772	468004	487117	410028	366492	353784
Q9NQ32	C11orf16	CK016_HUMAN	Uncharacterized protein C11orf16	1835490	1750640	1410930	2057760	1747730	1710230
Q9NQ79	CRTAC1	CRAC1_HUMAN	Cartilage acidic protein 1 (68 kDa chondrocyte-expressed protein) (CEP-68) (ASPIC)	1.78772e+06	1.64472e+06	1.8934e+06	2.41929e+06	2.53755e+06	2.36866e+06
Q9NQS7	INCENP	INCE_HUMAN	Inner centromere protein	150853000	151319000	151200000	173212000	169738000	164544000
Q9NR09	BIRC6	BIRC6_HUMAN	Baculoviral IAP repeat-containing protein 6 (EC 2.3.2.27) (BIR repeat-containing ubiquitin-conjugating enzyme) (BRUCE) (RING-type E3 ubiquitin transferase BIRC6) (Ubiquitin-conjugating BIR domain enzyme apollon) (APOLLON)	409842	325661	353550	506027	418773	519702
Q9NR31	SAR1A	SAR1A_HUMAN	GTP-binding protein SAR1a (COPII-associated small GTPase)	299259	0	0	0	0	0
Q9NR99	MXRA5	MXRA5_HUMAN	Matrix-remodeling-associated protein 5 (Adhesion protein with leucine-rich repeats and immunoglobulin domains related to perlecan) (Adlican)	3.84068e+06	4.01286e+06	3.66207e+06	738226	0	742867
Q9NRN5	OLFML3	OLFL3_HUMAN	Olfactomedin-like protein 3 (HNOEL-iso) (hOLF44)	162818	0	0	0	0	139646
Q9NRV9	HEBP1	HEBP1_HUMAN	Heme-binding protein 1 (p22HBP)	2702110	0	2934310	4696660	5771440	4971590
Q9NSC7	ST6GALNAC1	SIA7A_HUMAN	Alpha-N-acetylgalactosaminide alpha-2,6-sialyltransferase 1 (EC 2.4.3.3) (GalNAc alpha-2,6-sialyltransferase I) (ST6GalNAc I) (ST6GalNAc-I) (ST6GalNAcI) (hST6GalNAc-I) (Sialyltransferase 7A) (SIAT7-A)	371513	396165	370426	0	0	0
Q9NTJ3	SMC4	SMC4_HUMAN	Structural maintenance of chromosomes protein 4 (SMC protein 4) (SMC-4) (Chromosome-associated polypeptide C) (hCAP-C) (XCAP-C homolog)	0	0	1324990	0	0	1485180
Q9NTK5	OLA1	OLA1_HUMAN	Obg-like ATPase 1 (DNA damage-regulated overexpressed in cancer 45) (DOC45) (GTP-binding protein 9)	37104.2	41981.6	36010.3	0	0	0
Q9NUQ9	CYRIB	CYRIB_HUMAN	CYFIP-related Rac1 interactor B (L1)	0	173328	174462	0	0	0
Q9NVM9	INTS13	INT13_HUMAN	Integrator complex subunit 13 (Cell cycle regulator Mat89Bb homolog) (Germ cell tumor 1) (Protein asunder homolog) (Sarcoma antigen NY-SAR-95)	0	0	0	797313	311632	610173
Q9NVR2	INTS10	INT10_HUMAN	Integrator complex subunit 10 (Int10)	5201800	5046050	4438600	7534670	9482800	8004220
Q9NWW7	C2orf42	CB042_HUMAN	Uncharacterized protein C2orf42	0	454574	587112	0	0	0
Q9NY15	STAB1	STAB1_HUMAN	Stabilin-1 (Fasciclin, EGF-like, laminin-type EGF-like and link domain-containing scavenger receptor 1) (FEEL-1) (MS-1 antigen)	242330	215367	237945	163519	199595	142187
Q9NY33	DPP3	DPP3_HUMAN	Dipeptidyl peptidase 3 (EC 3.4.14.4) (Dipeptidyl aminopeptidase III) (Dipeptidyl arylamidase III) (Dipeptidyl peptidase III) (DPP III) (Enkephalinase B)	415474	112999	246392	0	0	0
Q9NY97	B3GNT2	B3GN2_HUMAN	N-acetyllactosaminide beta-1,3-N-acetylglucosaminyltransferase 2 (EC 2.4.1.149) (Beta-1,3-N-acetylglucosaminyltransferase 1) (BGnT-1) (Beta-1,3-Gn-T1) (Beta3Gn-T1) (Beta-1,3-galactosyltransferase 7) (Beta-1,3-GalTase 7) (Beta3Gal-T7) (Beta3GalT7) (b3Gal-T7) (Beta-3-Gx-T7) (UDP-Gal:beta-GlcNAc beta-1,3-galactosyltransferase 7) (UDP-GlcNAc:betaGal beta-1,3-N-acetylglucosaminyltransferase 2) (BGnT-2…	98075.4	102560	93136.7	59434	75822.3	68233.9
Q9NZ32	ACTR10	ARP10_HUMAN	Actin-related protein 10 (Actin-related protein 11) (hARP11)	12573	19279.7	17909	0	0	0
Q9NZ53	PODXL2	PDXL2_HUMAN	Podocalyxin-like protein 2 (Endoglycan)	60344.9	63959.9	77135.8	25820.6	17012.5	23563.4
Q9NZC2	TREM2	TREM2_HUMAN	Triggering receptor expressed on myeloid cells 2 (TREM-2) (Triggering receptor expressed on monocytes 2)	181745	201471	113551	0	0	0
Q9NZJ4	SACS	SACS_HUMAN	Sacsin (DnaJ homolog subfamily C member 29) (DNAJC29)	0	0	794666	0	0	1119790
Q9NZP8	C1RL	C1RL_HUMAN	Complement C1r subcomponent-like protein (C1r-LP) (C1r-like protein) (EC 3.4.21.-) (C1r-like serine protease analog protein) (CLSPa)	2.72929e+06	2.8692e+06	2.70107e+06	5.06892e+06	5.28207e+06	5.44745e+06
Q9P0K7	RAI14	RAI14_HUMAN	Ankycorbin (Ankyrin repeat and coiled-coil structure-containing protein) (Novel retinal pigment epithelial cell protein) (Retinoic acid-induced protein 14)	6238190	5106840	0	6556580	0	0
Q9P2B2	PTGFRN	FPRP_HUMAN	Prostaglandin F2 receptor negative regulator (CD9 partner 1) (CD9P-1) (Glu-Trp-Ile EWI motif-containing protein F) (EWI-F) (Prostaglandin F2-alpha receptor regulatory protein) (Prostaglandin F2-alpha receptor-associated protein) (CD antigen CD315)	0	148991	0	0	0	0
Q9P2S5	WRAP73	WRP73_HUMAN	WD repeat-containing protein WRAP73 (WD repeat-containing protein 8) (WD repeat-containing protein antisense to TP73 gene)	0	0	0	6500790	6518040	6121770
Q9UBB9	TFIP11	TFP11_HUMAN	Tuftelin-interacting protein 11 (Septin and tuftelin-interacting protein 1) (STIP-1)	5996040	5713490	5715570	0	2521710	0
Q9UBF2	COPG2	COPG2_HUMAN	Coatomer subunit gamma-2 (Gamma-2-coat protein) (Gamma-2-COP)	37340.8	57175.1	0	31205.2	0	0
Q9UBP4	DKK3	DKK3_HUMAN	Dickkopf-related protein 3 (Dickkopf-3) (Dkk-3) (hDkk-3)	903714	664021	765979	732801	829778	757381
Q9UBQ0	VPS29	VPS29_HUMAN	Vacuolar protein sorting-associated protein 29 (hVPS29) (PEP11 homolog) (Vesicle protein sorting 29)	57487.4	58254.7	88818.3	0	0	0
Q9UBX5	FBLN5	FBLN5_HUMAN	Fibulin-5 (FIBL-5) (Developmental arteries and neural crest EGF-like protein) (Dance) (Urine p50 protein) (UP50)	909503	857772	0	974010	786010	799787
Q9UEW3	MARCO	MARCO_HUMAN	Macrophage receptor MARCO (Macrophage receptor with collagenous structure) (Scavenger receptor class A member 2)	497327	540083	559050	361209	297852	320284
Q9UGM3	DMBT1	DMBT1_HUMAN	Deleted in malignant brain tumors 1 protein (Glycoprotein 340) (Gp-340) (Hensin) (Salivary agglutinin) (SAG) (Surfactant pulmonary-associated D-binding protein)	7.12317e+06	7.0441e+06	7.25243e+06	0	0	0
Q9UGM5	FETUB	FETUB_HUMAN	Fetuin-B (16G2) (Fetuin-like protein IRL685) (Gugu)	7.73656e+06	6.85395e+06	6.60894e+06	9.6801e+06	9.32274e+06	8.68947e+06
Q9UHD8	SEPTIN9	SEPT9_HUMAN	Septin-9 (MLL septin-like fusion protein MSF-A) (MLL septin-like fusion protein) (Ovarian/Breast septin) (Ov/Br septin) (Septin D1)	417223	360310	293204	0	0	0
Q9UHG3	PCYOX1	PCYOX_HUMAN	Prenylcysteine oxidase 1 (EC 1.8.3.5) (Prenylcysteine lyase)	1.08508e+06	1.19231e+06	1.30437e+06	1.48096e+06	1.64409e+06	1.43665e+06
Q9UIA0	CYTH4	CYH4_HUMAN	Cytohesin-4 (PH, SEC7 and coiled-coil domain-containing protein 4)	920154	901178	930481	0	0	384035
Q9UJ70	NAGK	NAGK_HUMAN	N-acetyl-D-glucosamine kinase (N-acetylglucosamine kinase) (EC 2.7.1.59) (GlcNAc kinase) (Muramyl dipeptide kinase) (EC 2.7.1.-) (N-acetyl-D-mannosamine kinase) (EC 2.7.1.60)	0	255365	256351	0	0	0
Q9UJJ9	GNPTG	GNPTG_HUMAN	N-acetylglucosamine-1-phosphotransferase subunit gamma (GlcNAc-1-phosphotransferase subunit gamma) (UDP-N-acetylglucosamine-1-phosphotransferase subunit gamma)	477361	0	704490	1025380	1040170	1087530
Q9UK55	SERPINA10	ZPI_HUMAN	Protein Z-dependent protease inhibitor (PZ-dependent protease inhibitor) (PZI) (Serpin A10)	3.46866e+06	3.59575e+06	3.35451e+06	4.33697e+06	4.25157e+06	4.07653e+06
Q9UKA1	FBXL5	FBXL5_HUMAN	F-box/LRR-repeat protein 5 (F-box and leucine-rich repeat protein 5) (F-box protein FBL4/FBL5) (p45SKP2-like protein)	100160000	126238000	93296700	96626300	80786000	97213400
Q9UKU0	ACSL6	ACSL6_HUMAN	Long-chain-fatty-acid--CoA ligase 6 (EC 6.2.1.3) (Arachidonate--CoA ligase) (EC 6.2.1.15) (Long-chain acyl-CoA synthetase 6) (LACS 6)	0	0	0	22396500	21346300	0
Q9UL46	PSME2	PSME2_HUMAN	Proteasome activator complex subunit 2 (11S regulator complex subunit beta) (REG-beta) (Activator of multicatalytic protease subunit 2) (Proteasome activator 28 subunit beta) (PA28b) (PA28beta)	68425.4	69880.1	85052.3	0	0	0
Q9ULG6	CCPG1	CCPG1_HUMAN	Cell cycle progression protein 1 (Cell cycle progression restoration protein 8)	1585180	0	1524980	0	0	0
Q9ULN7	PNMA8B	PNM8B_HUMAN	Paraneoplastic antigen-like protein 8B (PNMA-like protein 2)	13993200	14009800	14445200	14309400	17612700	17179600
Q9ULV4	CORO1C	COR1C_HUMAN	Coronin-1C (Coronin-3) (hCRNN4)	702430	704992	817538	0	0	73480.1
Q9UM07	PADI4	PADI4_HUMAN	Protein-arginine deiminase type-4 (EC 3.5.3.15) (HL-60 PAD) (Peptidylarginine deiminase IV) (Protein-arginine deiminase type IV)	51878.2	52186.4	48344.3	0	0	0
Q9UM47	NOTCH3	NOTC3_HUMAN	Neurogenic locus notch homolog protein 3 (Notch 3) [Cleaved into: Notch 3 extracellular truncation; Notch 3 intracellular domain]	195995	207715	212034	210865	208104	265626
Q9UMX0	UBQLN1	UBQL1_HUMAN	Ubiquilin-1 (Protein linking IAP with cytoskeleton 1) (PLIC-1) (hPLIC-1)	39664.9	40821.8	40698.9	0	0	0
Q9UNN8	PROCR	EPCR_HUMAN	Endothelial protein C receptor (Activated protein C receptor) (APC receptor) (Endothelial cell protein C receptor) (CD antigen CD201)	3.2653e+06	3.43694e+06	3.47627e+06	4.45828e+06	3.86813e+06	4.06542e+06
Q9UPN3	MACF1	MACF1_HUMAN	Microtubule-actin cross-linking factor 1, isoforms 1/2/3/4/5 (620 kDa actin-binding protein) (ABP620) (Actin cross-linking family protein 7) (Macrophin-1) (Trabeculin-alpha)	2637020	2396740	2986780	2147740	2662400	2211240
Q9UPU5	USP24	UBP24_HUMAN	Ubiquitin carboxyl-terminal hydrolase 24 (EC 3.4.19.12) (Deubiquitinating enzyme 24) (Ubiquitin thioesterase 24) (Ubiquitin-specific-processing protease 24)	0	0	0	0	221432	156374
Q9UQB8	BAIAP2	BAIP2_HUMAN	Brain-specific angiogenesis inhibitor 1-associated protein 2 (BAI-associated protein 2) (BAI1-associated protein 2) (Protein BAP2) (Fas ligand-associated factor 3) (FLAF3) (Insulin receptor substrate p53/p58) (IRS-58) (IRSp53/58) (Insulin receptor substrate protein of 53 kDa) (IRSp53) (Insulin receptor substrate p53)	0	92373.8	71197.4	0	0	0
Q9Y240	CLEC11A	CLC11_HUMAN	C-type lectin domain family 11 member A (C-type lectin superfamily member 3) (Lymphocyte secreted C-type lectin) (Osteolectin) (Stem cell growth factor) (p47)	620825	720242	684602	0	0	0
Q9Y279	VSIG4	VSIG4_HUMAN	V-set and immunoglobulin domain-containing protein 4 (Protein Z39Ig)	1.51367e+06	3.04935e+06	3.07665e+06	2.5951e+06	2.55039e+06	2.79471e+06
Q9Y2A7	NCKAP1	NCKP1_HUMAN	Nck-associated protein 1 (NAP 1) (Membrane-associated protein HEM-2) (p125Nap1)	44197.7	0	0	0	0	0
Q9Y2I9	TBC1D30	TBC30_HUMAN	TBC1 domain family member 30	240721	440298	534167	0	0	0
Q9Y337	KLK5	KLK5_HUMAN	Kallikrein-5 (EC 3.4.21.-) (Kallikrein-like protein 2) (KLK-L2) (Stratum corneum tryptic enzyme)	510854	499320	405393	0	0	0
Q9Y490	TLN1	TLN1_HUMAN	Talin-1	1.2134e+06	1.05766e+06	997389	0	0	0
Q9Y5R5	DMRT2	DMRT2_HUMAN	Doublesex- and mab-3-related transcription factor 2 (Doublesex-like 2 protein) (DSXL-2)	1.05961e+08	1.08148e+08	9.80089e+07	7.44802e+07	7.21089e+07	7.17815e+07
Q9Y5Y6	ST14	ST14_HUMAN	Suppressor of tumorigenicity 14 protein (EC 3.4.21.109) (Matriptase) (Membrane-type serine protease 1) (MT-SP1) (Prostamin) (Serine protease 14) (Serine protease TADG-15) (Tumor-associated differentially-expressed gene 15 protein)	731027	795010	777913	98343.5	0	0
Q9Y5Y7	LYVE1	LYVE1_HUMAN	Lymphatic vessel endothelial hyaluronic acid receptor 1 (LYVE-1) (Cell surface retention sequence-binding protein 1) (CRSBP-1) (Extracellular link domain-containing protein 1) (Hyaluronic acid receptor)	7.93994e+06	7.81535e+06	7.57177e+06	1.03868e+07	9.97334e+06	9.60312e+06
Q9Y5Z4	HEBP2	HEBP2_HUMAN	Heme-binding protein 2 (Placental protein 23) (PP23) (Protein SOUL)	418072	410381	337125	0	0	0
Q9Y678	COPG1	COPG1_HUMAN	Coatomer subunit gamma-1 (Gamma-1-coat protein) (Gamma-1-COP)	142727	149641	199746	0	0	0
Q9Y696	CLIC4	CLIC4_HUMAN	Chloride intracellular channel protein 4 (Intracellular chloride ion channel protein p64H1)	0	342108	343754	0	0	0
Q9Y6R7	FCGBP	FCGBP_HUMAN	IgGFc-binding protein (Fcgamma-binding protein antigen) (FcgammaBP)	9.31655e+06	9.31337e+06	9.75442e+06	1.55682e+07	1.64799e+07	1.55222e+07
Q9Y6V0	PCLO	PCLO_HUMAN	Protein piccolo (Aczonin)	4.74426e+06	4.47479e+06	4.7892e+06	4.17845e+06	0	4.52898e+06
Q9Y6Y9	LY96	LY96_HUMAN	Lymphocyte antigen 96 (Ly-96) (ESOP-1) (Protein MD-2)	158849	143290	139899	145639	125789	134872
A0A0G2JRQ6		A0A0G2JRQ6_HUMAN	Ig-like domain-containing protein	8.81031e+07	8.88699e+07	8.57203e+07	5.22451e+07	4.64714e+07	5.00783e+07
A0A0J9YY99		A0A0J9YY99_HUMAN	Ig-like domain-containing protein	13771800	13555700	13546900	11011800	9330230	9627470
A0A0J9YW62		A0A0J9YW62_HUMAN	Immunoglobulin V-set domain-containing protein	2515140	2107850	2257220	231103	0	427985
